# Supplementary material for: microRNA-1/133a and microRNA-206/133b clusters: Dysregulation and functional roles in human cancers
Source: Oncotarget. 2012 Feb 4;3(1):9–21. doi: 10.18632/oncotarget.424 (PMC3292888; doi:10.18632/oncotarget.424)
Supplement: Supplementary file 1 [file oncotarget-03-009-s001.xls]

## Sheet: TargetScan
Targets of miR-1/206 (2498)	Targets of miR-133 (1756)	Common targets of miR-1 and miR-133 (538)	All targets of miR1/206 and miR-133 (3716)
AADACL3	AAK1	AAK1	AADACL3
AADACL4	ABCA2	ABCC1	AADACL4
AAK1	ABCC1	ABL2	AAK1
AARS2	ABCD2	ACPL2	AARS2
ABCA1	ABCG4	ACVR2B	ABCA1
ABCA12	ABHD12B	ADAMTS5	ABCA12
ABCA13	ABL2	ADAMTS6	ABCA13
ABCB7	ABLIM1	ADAR	ABCA2
ABCC1	ABT1	ADAT2	ABCB7
ABCC4	ACAT2	AFAP1	ABCC1
ABCC5	ACBD5	AFAP1L1	ABCC4
ABCC9	ACPL2	AFF2	ABCC5
ABCE1	ACTR1A	AGPAT4	ABCC9
ABCF2	ACTR8	AIF1L	ABCD2
ABHD2	ACTRT2	ALAD	ABCE1
ABHD3	ACVR1C	ALDH5A1	ABCF2
ABHD6	ACVR2B	ALG10B	ABCG4
ABHD8	ADAMTS19	ALPI	ABHD12B
ABI2	ADAMTS5	AMMECR1L	ABHD2
ABL2	ADAMTS6	ANKH	ABHD3
ACACA	ADAMTS9	ANKRD13A	ABHD6
ACADSB	ADAR	ANKRD50	ABHD8
ACBD7	ADAT2	ANKRD52	ABI2
ACOT7	ADCY6	AP1B1	ABL2
ACOX1	ADCY7	ARF3	ABLIM1
ACPL2	ADCYAP1	ARHGAP18	ABT1
ACSBG2	ADH6	ARHGAP29	ACACA
ACSF2	ADORA1	ARL3	ACADSB
ACTB	ADPRHL2	ARL5A	ACAT2
ACTBL2	ADRA1A	ARPC1A	ACBD5
ACTL6A	ADRA2B	ARPP19	ACBD7
ACTN2	AFAP1	ASH1L	ACOT7
ACVR2A	AFAP1L1	ATCAY	ACOX1
ACVR2B	AFAP1L2	ATG14	ACPL2
ADAM10	AFF1	ATP6V1A	ACSBG2
ADAM11	AFF2	ATP7A	ACSF2
ADAM12	AFTPH	ATRNL1	ACTB
ADAMTS16	AGK	BAG4	ACTBL2
ADAMTS5	AGL	BCL11A	ACTL6A
ADAMTS6	AGPAT4	BCL2L2	ACTN2
ADAMTS7	AGR2	BCLAF1	ACTR1A
ADAMTSL1	AGRP	BEND4	ACTR8
ADAMTSL3	AHCYL2	BET1	ACTRT2
ADAR	AIF1L	BEX4	ACVR1C
ADAT2	AIM2	BNC2	ACVR2A
ADCK1	AK2	BSDC1	ACVR2B
ADCK2	AK5	BTBD9	ADAM10
ADCY1	AKAP13	C12orf4	ADAM11
ADH7	AKR1B1	C12orf5	ADAM12
ADIPOQ	ALAD	C14orf101	ADAMTS16
ADM2	ALDH5A1	C14orf119	ADAMTS19
ADPGK	ALG10B	C15orf2	ADAMTS5
ADRBK2	ALG6	C15orf56	ADAMTS6
AFAP1	ALK	C17orf102	ADAMTS7
AFAP1L1	ALOX12B	C17orf91	ADAMTS9
AFF2	ALOXE3	C18orf54	ADAMTSL1
AFF3	ALPI	C1orf229	ADAMTSL3
AFF4	ALPK3	C1RL	ADAR
AGMAT	ALS2CL	C2CD2	ADAT2
AGPAT1	AMAC1	C2orf69	ADCK1
AGPAT4	AMD1	C3orf21	ADCK2
AGTR1	AMMECR1L	C4orf34	ADCY1
AIF1L	ANAPC1	C6orf168	ADCY6
AKAP11	ANGPT2	C9orf100	ADCY7
AKAP12	ANGPTL4	CACNA2D4	ADCYAP1
AKAP4	ANK2	CACNG4	ADH6
AKAP5	ANKH	CALM1	ADH7
AKAP6	ANKRD12	CALN1	ADIPOQ
AKAP9	ANKRD13A	CAP1	ADM2
AKT2	ANKRD28	CAPN5	ADORA1
ALAD	ANKRD46	CAV2	ADPGK
ALCAM	ANKRD5	CBX6	ADPRHL2
ALDH18A1	ANKRD50	CCBL2	ADRA1A
ALDH3A1	ANKRD52	CCDC25	ADRA2B
ALDH3A2	ANKRD58	CCL22	ADRBK2
ALDH5A1	AOX1	CCNC	AFAP1
ALDH8A1	AP1B1	CD28	AFAP1L1
ALDH9A1	AP2M1	CD2AP	AFAP1L2
ALG1	AP3B2	CD47	AFF1
ALG10B	AP4E1	CD93	AFF2
ALG2	APOL6	CDCA8	AFF3
ALPI	APPL2	CDKL2	AFF4
ALPPL2	AQP1	CECR6	AFTPH
ALS2CR4	AQP2	CELF2	AGK
ALS2CR8	ARF3	CES3	AGL
AMACR	ARFGAP3	CHD2	AGMAT
AMMECR1L	ARFGEF1	CHL1	AGPAT1
AMOT	ARFIP2	CHML	AGPAT4
AMOTL2	ARHGAP12	CHRNB2	AGR2
AMPH	ARHGAP18	CLCN5	AGRP
AMT	ARHGAP19	CMPK1	AGTR1
ANGPTL3	ARHGAP24	CNGA2	AHCYL2
ANK1	ARHGAP26	CNNM2	AIF1L
ANKH	ARHGAP29	CNOT1	AIM2
ANKIB1	ARHGDIA	CNP	AK2
ANKMY2	ARL11	CNST	AK5
ANKRD13A	ARL13B	CNTN2	AKAP11
ANKRD13C	ARL14	CNTNAP1	AKAP12
ANKRD20A3	ARL3	COL19A1	AKAP13
ANKRD23	ARL5A	COL5A3	AKAP4
ANKRD29	ARMC1	COL6A3	AKAP5
ANKRD34B	ARPC1A	CORO1C	AKAP6
ANKRD36	ARPC5	CPLX2	AKAP9
ANKRD45	ARPP19	CREB5	AKR1B1
ANKRD50	ARRDC2	CRISPLD2	AKT2
ANKRD52	ARSB	CRK	ALAD
ANKRD57	ARSJ	CRTC3	ALCAM
ANKRD6	ARX	CSMD3	ALDH18A1
ANKS1A	ASB1	CSNK1G1	ALDH3A1
ANKS6	ASB6	CSNK1G3	ALDH3A2
ANP32B	ASF1A	CTBP2	ALDH5A1
ANP32E	ASH1L	CYFIP2	ALDH8A1
ANTXR1	ATCAY	CYLD	ALDH9A1
ANXA1	ATG14	CYP3A4	ALG1
ANXA13	ATG4B	DAND5	ALG10B
ANXA2	ATOX1	DBF4B	ALG2
ANXA4	ATP10B	DCAF12L1	ALG6
AOAH	ATP13A3	DDX3X	ALK
AOC3	ATP2B3	DDX3Y	ALOX12B
AP1B1	ATP6AP2	DGKG	ALOXE3
AP1G1	ATP6V1A	DIEXF	ALPI
AP1S3	ATP7A	DIO1	ALPK3
AP2B1	ATP7B	DIO2	ALPPL2
AP3D1	ATP9A	DIRC1	ALS2CL
APC	ATRN	DLG2	ALS2CR4
API5	ATRNL1	DLGAP2	ALS2CR8
APOBEC3C	ATRX	DLX3	AMAC1
APOBEC3F	AUH	DNAJB1	AMACR
APOBEC4	B3GALNT1	DNAJC5	AMD1
APOF	B3GALT5	DNAJC6	AMMECR1L
APPBP2	B3GNT2	DOCK5	AMOT
APPL1	B3GNT3	DOLPP1	AMOTL2
APRT	B4GALT7	DOT1L	AMPH
ARCN1	BACE1	DRP2	AMT
ARF1	BAG4	DSG3	ANAPC1
ARF3	BAG5	DSTYK	ANGPT2
ARF4	BAZ2A	DUSP18	ANGPTL3
ARF6	BBS12	DUSP5	ANGPTL4
ARFGAP1	BCL10	DYNLT3	ANK1
ARFGEF2	BCL11A	EDA	ANK2
ARFIP1	BCL2L1	EDAR	ANKH
ARG2	BCL2L2	EDEM1	ANKIB1
ARGFX	BCL9L	EFNB3	ANKMY2
ARHGAP18	BCLAF1	EGFR	ANKRD12
ARHGAP20	BCORL1	EIF2C1	ANKRD13A
ARHGAP21	BDH2	ELF3	ANKRD13C
ARHGAP29	BEND4	ELMO1	ANKRD20A3
ARHGEF17	BET1	ELOVL2	ANKRD23
ARHGEF18	BEX4	EPHA4	ANKRD28
ARHGEF3	BICC1	EPT1	ANKRD29
ARHGEF7	BICD2	ERBB4	ANKRD34B
ARID2	BNC2	ESRP2	ANKRD36
ARL10	BNIP3L	EXOC5	ANKRD45
ARL3	BRD4	EYA4	ANKRD46
ARL5A	BRF1	FADS2	ANKRD5
ARL8B	BSDC1	FAF2	ANKRD50
ARPC1A	BTBD10	FAIM	ANKRD52
ARPC3	BTBD11	FAM102B	ANKRD57
ARPP19	BTBD3	FAM46C	ANKRD58
ARRDC3	BTBD9	FAM57A	ANKRD6
ARSD	BTN2A1	FAM86C	ANKS1A
ARSF	BTN2A2	FAT3	ANKS6
ASH1L	BTNL9	FBXW2	ANP32B
ASH2L	C10orf118	FCHSD2	ANP32E
ASL	C10orf46	FCRL4	ANTXR1
ASPH	C10orf84	FGF1	ANXA1
ASRGL1	C10orf88	FLI1	ANXA13
ASXL2	C11orf24	FN1	ANXA2
ATAD3C	C11orf58	FNIP2	ANXA4
ATCAY	C11orf9	FOXN3	AOAH
ATF5	C12orf4	FOXP1	AOC3
ATG12	C12orf48	FPR3	AOX1
ATG14	C12orf5	FREM2	AP1B1
ATP11C	C13orf31	FRS2	AP1G1
ATP1B4	C13orf35	FYCO1	AP1S3
ATP2B4	C14orf101	GAB2	AP2B1
ATP5E	C14orf119	GABBR1	AP2M1
ATP6V0A1	C14orf147	GABBR2	AP3B2
ATP6V0C	C14orf153	GALNT10	AP3D1
ATP6V1A	C15orf2	GAS2	AP4E1
ATP6V1B2	C15orf53	GCLC	APC
ATP6V1C1	C15orf56	GIMAP6	API5
ATP7A	C16orf5	GJC1	APOBEC3C
ATP8B1	C16orf59	GLI3	APOBEC3F
ATRNL1	C17orf102	GLS	APOBEC4
AXL	C17orf42	GNAI3	APOF
AZI2	C17orf51	GNB4	APOL6
AZIN1	C17orf64	GNPNAT1	APPBP2
B4GALT1	C17orf70	GPD2	APPL1
BAAT	C17orf91	GPR107	APPL2
BACH2	C18orf10	GPR137C	APRT
BAG4	C18orf54	GPR83	AQP1
BAIAP2	C19orf53	GPR85	AQP2
BAP1	C19orf55	GRM7	ARCN1
BCKDHB	C1orf124	GXYLT1	ARF1
BCL11A	C1orf141	H2AFJ	ARF3
BCL11B	C1orf156	H6PD	ARF4
BCL2	C1orf192	HAPLN4	ARF6
BCL2L11	C1orf216	HDAC4	ARFGAP1
BCL2L15	C1orf229	HEMK1	ARFGAP3
BCL2L2	C1orf63	HEPACAM	ARFGEF1
BCL6B	C1QL1	HIC2	ARFGEF2
BCL7A	C1QTNF7	HIPK2	ARFIP1
BCL7B	C1RL	HIVEP2	ARFIP2
BCLAF1	C20orf11	HLA-B	ARG2
BCMO1	C20orf194	HLTF	ARGFX
BDH1	C20orf20	HNF4A	ARHGAP12
BDNF	C21orf62	HNRNPA3	ARHGAP18
BEND4	C22orf26	HORMAD2	ARHGAP19
BET1	C2CD2	HPS4	ARHGAP20
BEX4	C2orf50	HSPBAP1	ARHGAP21
BLCAP	C2orf53	ICK	ARHGAP24
BMF	C2orf56	ID4	ARHGAP26
BMP1	C2orf60	IFI44L	ARHGAP29
BMP3	C2orf69	IFNAR1	ARHGDIA
BMP8A	C3orf21	IGF1R	ARHGEF17
BMPR1B	C3orf36	IKZF1	ARHGEF18
BNC2	C3orf65	IL17RD	ARHGEF3
BNIPL	C3orf72	IMPAD1	ARHGEF7
BOLL	C4orf34	IPO8	ARID2
BPNT1	C4orf46	IRF2	ARL10
BRCC3	C5orf22	IRS2	ARL11
BRF2	C5orf25	JHDM1D	ARL13B
BRI3BP	C5orf4	KANK3	ARL14
BRWD1	C5orf43	KCNJ13	ARL3
BSCL2	C6	KCTD15	ARL5A
BSDC1	C6orf106	KHNYN	ARL8B
BSN	C6orf129	KIAA1045	ARMC1
BST2	C6orf136	KIAA1147	ARPC1A
BTAF1	C6orf168	KIAA1210	ARPC3
BTBD9	C6orf174	KIAA1522	ARPC5
BTN1A1	C6orf192	KIAA1549	ARPP19
BTN3A3	C6orf204	KIF3C	ARRDC2
BTRC	C6orf35	KLF12	ARRDC3
BZRAP1	C6orf47	KLHDC5	ARSB
C10orf140	C7orf41	KRT71	ARSD
C10orf18	C8orf37	KSR2	ARSF
C10orf26	C8orf46	L3MBTL4	ARSJ
C10orf54	C9orf100	LAMC3	ARX
C10orf55	C9orf91	LASP1	ASB1
C10orf57	CA13	LASS2	ASB6
C10orf67	CACNA2D4	LCORL	ASF1A
C10orf81	CACNG4	LDOC1L	ASH1L
C10orf99	CALHM1	LETMD1	ASH2L
C11orf57	CALM1	LGI2	ASL
C11orf61	CALN1	LHFPL4	ASPH
C12orf36	CAMKK2	LIN7C	ASRGL1
C12orf4	CAP1	LMOD1	ASXL2
C12orf49	CAP2	LRAT	ATAD3C
C12orf5	CAPN2	LRFN1	ATCAY
C12orf51	CAPN5	LRRC32	ATF5
C12orf53	CAPN7	LRRFIP1	ATG12
C12orf61	CARD14	LZTFL1	ATG14
C13orf18	CASC3	LZTS2	ATG4B
C13orf26	CASC4	MAFF	ATOX1
C13orf28	CASKIN1	MAP3K3	ATP10B
C14orf101	CAST	MAP6	ATP11C
C14orf118	CAV1	MARCKS	ATP13A3
C14orf119	CAV2	MC2R	ATP1B4
C14orf126	CBFA2T2	MCART6	ATP2B3
C14orf159	CBLN2	MECOM	ATP2B4
C14orf50	CBX6	MECP2	ATP5E
C15orf2	CBX7	MECR	ATP6AP2
C15orf27	CCBL2	MED14	ATP6V0A1
C15orf42	CCBP2	MED31	ATP6V0C
C15orf52	CCDC117	MEIS1	ATP6V1A
C15orf54	CCDC13	MET	ATP6V1B2
C15orf56	CCDC25	MKI67	ATP6V1C1
C16orf62	CCDC83	MKL2	ATP7A
C16orf7	CCDC86	MLLT3	ATP7B
C16orf88	CCDC88C	MORN4	ATP8B1
C17orf102	CCHCR1	MOSPD2	ATP9A
C17orf39	CCL22	MPP7	ATRN
C17orf62	CCNC	MPZ	ATRNL1
C17orf76	CCNI	MRPL19	ATRX
C17orf78	CCR3	MRPL49	AUH
C17orf89	CD1E	MTF1	AXL
C17orf91	CD200	MTL5	AZI2
C18orf26	CD200R1	MTMR4	AZIN1
C18orf54	CD28	MTMR6	B3GALNT1
C19orf47	CD2AP	MTPN	B3GALT5
C19orf50	CD300LB	MXD1	B3GNT2
C19orf6	CD300LF	MXD4	B3GNT3
C1GALT1	CD33	MYO10	B4GALT1
C1orf109	CD44	NAP1L5	B4GALT7
C1orf115	CD47	NCAPH	BAAT
C1orf150	CD59	NDRG1	BACE1
C1orf201	CD86	NFAT5	BACH2
C1orf229	CD93	NGFR	BAG4
C1orf27	CDAN1	NIPA1	BAG5
C1orf69	CDC7	NMT1	BAIAP2
C1orf95	CDCA8	NOD1	BAP1
C1orf96	CDH3	NOTCH2	BAZ2A
C1QTNF8	CDK5R1	NPTXR	BBS12
C1RL	CDKL2	NR1I2	BCKDHB
C20orf108	CDS2	NR4A3	BCL10
C20orf112	CDX1	NUDT16	BCL11A
C20orf186	CDX2	NUDT21	BCL11B
C21orf58	CEBPA	NUS1	BCL2
C21orf63	CECR6	ODZ3	BCL2L1
C22orf24	CELF2	ONECUT2	BCL2L11
C22orf28	CELSR1	OPA3	BCL2L15
C22orf29	CEP350	OSBPL7	BCL2L2
C2CD2	CES3	OTUB2	BCL6B
C2orf18	CETN3	OTUD3	BCL7A
C2orf43	CGGBP1	PAPD5	BCL7B
C2orf69	CHCHD6	PAPOLB	BCL9L
C2orf7	CHD2	PARVA	BCLAF1
C2orf71	CHD3	PBOV1	BCMO1
C3orf21	CHL1	PCDH17	BCORL1
C3orf32	CHML	PCDHB12	BDH1
C3orf45	CHRNA4	PCLO	BDH2
C3orf70	CHRNB2	PDIK1L	BDNF
C4orf19	CHST3	PDXK	BEND4
C4orf33	CHST8	PFKFB3	BET1
C4orf34	CHUK	PFN2	BEX4
C4orf39	CKAP4	PGPEP1	BICC1
C6orf130	CLCN5	PI15	BICD2
C6orf145	CLCN6	PIGZ	BLCAP
C6orf168	CLDN1	PIK3C2A	BMF
C6orf222	CLDN22	PIKFYVE	BMP1
C6orf225	CLDN23	PIP4K2B	BMP3
C6orf64	CLDN3	PITPNA	BMP8A
C6orf89	CLIC2	PKHD1	BMPR1B
C6orf97	CLIP2	PLEKHA2	BNC2
C7orf11	CLLU1	PLEKHG4B	BNIP3L
C7orf23	CLTA	PLEKHO2	BNIPL
C7orf43	CMPK1	PLXNA4	BOLL
C7orf58	CMTM4	PML	BPNT1
C7orf60	CMTM6	PNP	BRCC3
C8orf33	CNGA2	POLH	BRD4
C9orf100	CNN2	POU2F3	BRF1
C9orf140	CNNM1	PPM1H	BRF2
C9orf152	CNNM2	PPP3R2	BRI3BP
C9orf5	CNNM4	PRDM1	BRWD1
C9orf68	CNO	PRDM16	BSCL2
C9orf82	CNOT1	PREX1	BSDC1
C9orf96	CNOT6L	PRKX	BSN
CA12	CNP	PROK1	BST2
CA14	CNPY3	PRR3	BTAF1
CA5B	CNST	PTBP1	BTBD10
CA8	CNTN2	PTMA	BTBD11
CAB39L	CNTNAP1	PTPRD	BTBD3
CABLES1	CNTNAP5	PTPRK	BTBD9
CACNA1C	COCH	PTPRT	BTN1A1
CACNA2D4	COL19A1	PURB	BTN2A1
CACNB3	COL1A1	PXDN	BTN2A2
CACNG4	COL5A3	QKI	BTN3A3
CAGE1	COL6A3	RAB11FIP4	BTNL9
CALM1	COL9A2	RAB5C	BTRC
CALM2	COPS3	RAB6B	BZRAP1
CALM3	COQ7	RAB8B	C10orf118
CALN1	CORO1C	RAD51L1	C10orf140
CAMK2G	COX15	RALGAPB	C10orf18
CAND1	COX19	RANBP2	C10orf26
CAP1	CPB2	RAPGEF5	C10orf46
CAPN5	CPD	RAPH1	C10orf54
CAPRIN1	CPLX2	RARB	C10orf55
CAPZA1	CPNE3	RARG	C10orf57
CARD10	CR1	RAVER1	C10orf67
CARD8	CREB5	RBBP9	C10orf81
CASKIN2	CRISPLD2	RBM15B	C10orf84
CASP10	CRK	RC3H1	C10orf88
CAV2	CRLF3	RDH8	C10orf99
CBARA1	CRP	RFFL	C11orf24
CBL	CRTAM	RGS6	C11orf57
CBLN1	CRTC3	RIC3	C11orf58
CBX2	CSF2	RICTOR	C11orf61
CBX6	CSMD3	RIMS1	C11orf9
CCBL2	CSNK1G1	RIMS4	C12orf36
CCDC101	CSNK1G3	RNF145	C12orf4
CCDC109A	CSPG4	RNF165	C12orf48
CCDC121	CTBP2	RNF38	C12orf49
CCDC141	CTDSP2	RNF44	C12orf5
CCDC24	CTGF	RRP15	C12orf51
CCDC25	CTH	RS1	C12orf53
CCDC3	CTHRC1	RSPO1	C12orf61
CCDC45	CTNNA1	RTKN2	C13orf18
CCDC46	CTSC	SAMD12	C13orf26
CCDC59	CTSE	SAMD5	C13orf28
CCDC6	CTSL2	SCAF11	C13orf31
CCL2	CUL4A	SCN2B	C13orf35
CCL22	CUL4B	SDC1	C14orf101
CCNC	CUX2	SDC2	C14orf118
CCND1	CXCL12	SEC14L5	C14orf119
CCND2	CYB5D1	SEC61A1	C14orf126
CCRL1	CYBB	SELPLG	C14orf147
CD164	CYFIP2	SFXN5	C14orf153
CD244	CYLD	SGCD	C14orf159
CD28	CYP27B1	SH3BP2	C14orf50
CD2AP	CYP27C1	SH3PXD2B	C15orf2
CD37	CYP3A4	SH3TC2	C15orf27
CD47	CYP3A7	SHB	C15orf42
CD93	CYYR1	SIGLEC1	C15orf52
CDC14B	DAAM2	SLAMF7	C15orf53
CDC25C	DAND5	SLC10A7	C15orf54
CDC42	DAPK2	SLC16A3	C15orf56
CDC42BPA	DBF4B	SLC16A6	C16orf5
CDC42SE1	DBNL	SLC1A2	C16orf59
CDCA8	DBX2	SLC23A2	C16orf62
CDCP1	DCAF12L1	SLC24A4	C16orf7
CDK2	DCAKD	SLC25A32	C16orf88
CDK4	DCLRE1A	SLC25A36	C17orf102
CDK6	DCUN1D4	SLC26A7	C17orf39
CDK9	DDIT4	SLC2A12	C17orf42
CDKL2	DDX31	SLC30A7	C17orf51
CDKN2B	DDX3X	SLC35E1	C17orf62
CDON	DDX3Y	SLC35F2	C17orf64
CDR2L	DDX6	SLC41A1	C17orf70
CDSN	DEFB132	SLC46A3	C17orf76
CEACAM1	DEK	SLC4A1	C17orf78
CEBPZ	DGKG	SLC4A8	C17orf89
CECR1	DGKQ	SLC5A12	C17orf91
CECR6	DHDDS	SLC6A1	C18orf10
CELF2	DHX32	SLC6A2	C18orf26
CELSR3	DHX37	SLC6A20	C18orf54
CEP164	DIAPH2	SLC6A6	C19orf47
CEP63	DIEXF	SLC7A2	C19orf50
CERK	DIO1	SLC7A8	C19orf53
CERKL	DIO2	SLC8A2	C19orf55
CES3	DIRC1	SMCR7L	C19orf6
CFTR	DIS3	SMURF1	C1GALT1
CGNL1	DLG2	SNED1	C1orf109
CHD2	DLGAP2	SNRPE	C1orf115
CHD6	DLGAP3	SNX29	C1orf124
CHL1	DLST	SNX30	C1orf141
CHM	DLX3	SOLH	C1orf150
CHML	DMXL1	SORCS1	C1orf156
CHRAC1	DMXL2	SOX8	C1orf192
CHRNB2	DNAJB1	SOX9	C1orf201
CHST11	DNAJC5	SP1	C1orf216
CHSY1	DNAJC5B	SPATA18	C1orf229
CIDEB	DNAJC6	SPATS2L	C1orf27
CIDEC	DNAL4	SPIN3	C1orf63
CITED2	DNASE1L1	SPRN	C1orf69
CKAP2	DOCK3	SRGAP2	C1orf95
CLASP2	DOCK5	SRGAP3	C1orf96
CLCN3	DOCK6	SRSF1	C1QL1
CLCN5	DOCK8	ST8SIA1	C1QTNF7
CLDN12	DOCK9	ST8SIA3	C1QTNF8
CLEC4D	DOLPP1	STC2	C1RL
CLEC4M	DOT1L	STK4	C20orf108
CLEC5A	DPH5	STX6	C20orf11
CLIP3	DPM2	STXBP1	C20orf112
CLN5	DPP6	STXBP4	C20orf186
CLN6	DPY19L3	SUDS3	C20orf194
CLOCK	DRD4	SULT1C2	C20orf20
CLPP	DRD5	SYAP1	C21orf58
CLSTN2	DRP2	SYNJ1	C21orf62
CLTC	DSCAML1	SYT1	C21orf63
CLUAP1	DSEL	SYT13	C22orf24
CMPK1	DSG3	TAGLN2	C22orf26
CMTM1	DSN1	TDRKH	C22orf28
CNDP1	DST	TEAD1	C22orf29
CNGA2	DSTYK	TET3	C2CD2
CNN3	DUSP1	TEX2	C2orf18
CNNM2	DUSP18	TFAP2B	C2orf43
CNOT1	DUSP27	TFE3	C2orf50
CNP	DUSP5	TGFBR1	C2orf53
CNRIP1	DUXA	TGFBR3	C2orf56
CNST	DYNC1LI2	THBD	C2orf60
CNTN2	DYNLT3	TIPARP	C2orf69
CNTNAP1	E2F3	TK2	C2orf7
CNTNAP2	E2F7	TLN2	C2orf71
COG3	EBF2	TM2D2	C3orf21
COIL	EBF3	TMEM110	C3orf32
COL17A1	EDA	TMEM132B	C3orf36
COL19A1	EDAR	TMOD3	C3orf45
COL4A3	EDEM1	TNFRSF10B	C3orf65
COL4A4	EDN3	TNFRSF10D	C3orf70
COL5A2	EEA1	TNK1	C3orf72
COL5A3	EEF1A1	TNPO1	C4orf19
COL6A3	EFEMP1	TNRC6B	C4orf33
COL8A2	EFHC2	TPM3	C4orf34
COMMD8	EFNA3	TPM4	C4orf39
COPA	EFNA4	TPMT	C4orf46
CORIN	EFNB3	TRAK1	C5orf22
CORO1B	EGFR	TRDMT1	C5orf25
CORO1C	EGLN2	TRHDE	C5orf4
COX10	EHD1	TRIM44	C5orf43
COX18	EIF2C1	TRIM55	C6
CPA4	EIF3J	TRIM56	C6orf106
CPEB1	EIF4A1	TRMT5	C6orf129
CPLX2	EIF4B	TRPS1	C6orf130
CPLX3	EIF5AL1	TTC3	C6orf136
CPM	ELAVL1	TTPAL	C6orf145
CPN2	ELF2	TTYH2	C6orf168
CPNE8	ELF3	TULP4	C6orf174
CPSF6	ELF4	TWISTNB	C6orf192
CRAMP1L	ELMO1	UBE2D2	C6orf204
CREB3L1	ELOVL2	UBE2Q1	C6orf222
CREB3L2	ELOVL4	UBQLN1	C6orf225
CREB5	ELOVL7	UBR7	C6orf35
CREBL2	EMID1	UQCRB	C6orf47
CREBZF	ENAH	USP31	C6orf64
CREM	ENC1	VAMP1	C6orf89
CRIM1	ENDOD1	VAMP2	C6orf97
CRISPLD1	ENPEP	VAT1	C7orf11
CRISPLD2	ENPP5	VPS4B	C7orf23
CRK	ENTPD7	WDR33	C7orf41
CROT	EPB41	WDR78	C7orf43
CRTAC1	EPB41L5	WIPF2	C7orf58
CRTAP	EPHA4	WIPI2	C7orf60
CRTC3	EPHA7	WISP1	C8orf33
CRX	EPHB4	XK	C8orf37
CRY2	EPM2A	XYLT1	C8orf46
CRYM	EPS15	YES1	C9orf100
CRYZ	EPT1	YPEL2	C9orf140
CSMD1	ERBB4	YRDC	C9orf152
CSMD3	ERC2	ZBTB38	C9orf5
CSNK1G1	ERCC8	ZBTB4	C9orf68
CSNK1G3	ERMAP	ZBTB7B	C9orf82
CSRP1	ESM1	ZBTB8A	C9orf91
CST9L	ESRP2	ZC3H14	C9orf96
CSTA	ESRRG	ZC3HAV1	CA12
CTBP2	ETF1	ZCCHC3	CA13
CTCFL	EXOC5	ZFP1	CA14
CTDP1	EXOC6	ZFP90	CA5B
CTNNA2	EYA1	ZIC1	CA8
CTNND2	EYA4	ZNF146	CAB39L
CTSB	EZR	ZNF202	CABLES1
CTTN	FADS1	ZNF217	CACNA1C
CTTNBP2NL	FADS2	ZNF236	CACNA2D4
CUL3	FAF2	ZNF250	CACNB3
CWF19L2	FAIM	ZNF260	CACNG4
CX3CL1	FAM102B	ZNF263	CAGE1
CXCL11	FAM114A2	ZNF280C	CALHM1
CXCL17	FAM117A	ZNF304	CALM1
CXCL6	FAM119B	ZNF320	CALM2
CXCL9	FAM156A	ZNF33A	CALM3
CXCR3	FAM156B	ZNF365	CALN1
CXCR4	FAM160B1	ZNF398	CAMK2G
CXorf23	FAM173B	ZNF440	CAMKK2
CXXC1	FAM176B	ZNF471	CAND1
CYB561D1	FAM19A1	ZNF580	CAP1
CYB5B	FAM19A5	ZNF618	CAP2
CYFIP1	FAM43B	ZNF654	CAPN2
CYFIP2	FAM46A	ZSCAN22	CAPN5
CYGB	FAM46C		CAPN7
CYLD	FAM53C		CAPRIN1
CYP11B1	FAM57A		CAPZA1
CYP11B2	FAM73A		CARD10
CYP1A1	FAM84B		CARD14
CYP1B1	FAM86B1		CARD8
CYP2C8	FAM86C		CASC3
CYP2U1	FANCC		CASC4
CYP3A4	FANCM		CASKIN1
CYP4B1	FARP1		CASKIN2
CYP4X1	FARP2		CASP10
CYP8B1	FAT3		CAST
CYR61	FBN1		CAV1
DAAM1	FBN2		CAV2
DACH1	FBXL19		CBARA1
DAK	FBXL2		CBFA2T2
DAND5	FBXL7		CBL
DAO	FBXO21		CBLN1
DAP	FBXW11		CBLN2
DARS2	FBXW2		CBX2
DAZ1	FCGR3A		CBX6
DAZ2	FCGR3B		CBX7
DAZ3	FCHSD2		CCBL2
DAZ4	FCRL4		CCBP2
DBF4B	FGF1		CCDC101
DBH	FGF7		CCDC109A
DBT	FGFR1		CCDC117
DCAF12L1	FGL2		CCDC121
DCBLD2	FJX1		CCDC13
DCLK3	FLI1		CCDC141
DCP2	FLT4		CCDC24
DCX	FLYWCH1		CCDC25
DDAH1	FMN2		CCDC3
DDT	FMO2		CCDC45
DDX17	FMR1NB		CCDC46
DDX18	FN1		CCDC59
DDX19A	FN3K		CCDC6
DDX26B	FNIP2		CCDC83
DDX3X	FOXC1		CCDC86
DDX3Y	FOXG1		CCDC88C
DDX5	FOXJ1		CCHCR1
DDX51	FOXJ3		CCL2
DDX55	FOXK2		CCL22
DEDD	FOXL2		CCNC
DEF8	FOXN3		CCND1
DEFB126	FOXO1		CCND2
DENND1B	FOXP1		CCNI
DFNA5	FOXP3		CCR3
DGAT2L6	FOXP4		CCRL1
DGKG	FOXQ1		CD164
DGKH	FPR3		CD1E
DGKZ	FREM2		CD200
DHCR24	FRMD5		CD200R1
DHFR	FRMD8		CD244
DHFRL1	FRS2		CD28
DHRSX	FSCN1		CD2AP
DHX15	FSHB		CD300LB
DHX33	FTL		CD300LF
DHX58	FTMT		CD33
DICER1	FUCA1		CD37
DIDO1	FURIN		CD44
DIEXF	FUT4		CD47
DIMT1L	FUT8		CD59
DIO1	FXR2		CD86
DIO2	FYCO1		CD93
DIRC1	G6PC2		CDAN1
DIS3L	GAB2		CDC14B
DIXDC1	GABARAPL1		CDC25C
DKK1	GABBR1		CDC42
DLC1	GABBR2		CDC42BPA
DLD	GABRB3		CDC42SE1
DLG1	GALNT1		CDC7
DLG2	GALNT10		CDCA8
DLG4	GALNT9		CDCP1
DLGAP2	GALNTL1		CDH3
DLX3	GALR1		CDK2
DMPK	GARNL3		CDK4
DNAJB1	GAS2		CDK5R1
DNAJC11	GATA2		CDK6
DNAJC13	GBP2		CDK9
DNAJC15	GCH1		CDKL2
DNAJC18	GCLC		CDKN2B
DNAJC30	GCNT2		CDON
DNAJC5	GDI1		CDR2L
DNAJC5G	GDI2		CDS2
DNAJC6	GEM		CDSN
DNAL1	GGA2		CDX1
DNM3	GGPS1		CDX2
DNMBP	GGT5		CEACAM1
DNMT3B	GIGYF1		CEBPA
DOCK5	GIGYF2		CEBPZ
DOLPP1	GIMAP4		CECR1
DOT1L	GIMAP6		CECR6
DPF2	GIT2		CELF2
DPPA4	GJC1		CELSR1
DPYSL2	GLDN		CELSR3
DPYSL3	GLI3		CEP164
DPYSL5	GLOD4		CEP350
DRD1	GLRA2		CEP63
DRP2	GLRX		CERK
DSCR6	GLS		CERKL
DSG3	GLS2		CES3
DSTYK	GNAI1		CETN3
DTNB	GNAI3		CFTR
DUSP18	GNB4		CGGBP1
DUSP5	GNPNAT1		CGNL1
DVL3	GOLGA8A		CHCHD6
DYNLT3	GOLGA8B		CHD2
E2F5	GON4L		CHD3
EBAG9	GOSR2		CHD6
EBF1	GPD2		CHL1
EBPL	GPM6A		CHM
EDA	GPR107		CHML
EDAR	GPR108		CHRAC1
EDEM1	GPR109A		CHRNA4
EDN1	GPR109B		CHRNB2
EEF2K	GPR124		CHST11
EFNB2	GPR137C		CHST3
EFNB3	GPR77		CHST8
EGFL8	GPR83		CHSY1
EGFR	GPR84		CHUK
EHD2	GPR85		CIDEB
EHF	GPRIN3		CIDEC
EHMT2	GPX6		CITED2
EID1	GPX7		CKAP2
EID2	GRHL2		CKAP4
EIF1AD	GRIA2		CLASP2
EIF1AX	GRIK3		CLCN3
EIF2AK1	GRIN1		CLCN5
EIF2B1	GRM5		CLCN6
EIF2C1	GRM7		CLDN1
EIF2C3	GRTP1		CLDN12
EIF2S1	GSTP1		CLDN22
EIF2S3	GUCA1B		CLDN23
EIF4E	GXYLT1		CLDN3
EIF4E3	GZF1		CLEC4D
EIF5	GZMM		CLEC4M
EIF6	H1FNT		CLEC5A
ELF1	H2AFJ		CLIC2
ELF3	H6PD		CLIP2
ELFN2	HAPLN4		CLIP3
ELL	HAVCR2		CLLU1
ELMO1	HCN2		CLN5
ELOF1	HDAC2		CLN6
ELOVL2	HDAC4		CLOCK
ELP3	HECW1		CLPP
EMILIN3	HEMK1		CLSTN2
EML3	HEPACAM		CLTA
EML4	HEPHL1		CLTC
EMP1	HEXIM2		CLUAP1
EMX2	HHAT		CMPK1
ENAM	HIC1		CMTM1
ENPP1	HIC2		CMTM4
ENPP4	HIP1		CMTM6
ENSA	HIPK2		CNDP1
ENTPD1	HIST2H2AC		CNGA2
ENTPD3	HIVEP2		CNN2
ENTPD5	HLA-B		CNN3
EP400	HLA-DOA		CNNM1
EPB41L1	HLF		CNNM2
EPB41L2	HLTF		CNNM4
EPB41L4A	HMGCLL1		CNO
EPHA4	HNF4A		CNOT1
EPHB1	HNRNPA3		CNOT6L
EPM2AIP1	HORMAD2		CNP
EPN2	HOXA3		CNPY3
EPT1	HOXA9		CNRIP1
ERAL1	HOXB13		CNST
ERAP2	HOXB5		CNTN2
ERBB4	HOXD1		CNTNAP1
ERC1	HOXD3		CNTNAP2
ERCC4	HPGD		CNTNAP5
ERG	HPS4		COCH
ERGIC1	HRH1		COG3
ESR1	HS2ST1		COIL
ESRP2	HS6ST3		COL17A1
ETNK1	HSBP1		COL19A1
ETS1	HSF5		COL1A1
ETV1	HSP90AA1		COL4A3
ETV3L	HSPA13		COL4A4
ETV6	HSPBAP1		COL5A2
EXOC5	HTR4		COL5A3
EXOC7	HUNK		COL6A3
EXOC8	HYOU1		COL8A2
EYA4	ICK		COL9A2
F11R	ID4		COMMD8
F9	IDH1		COPA
FABP2	IFI44		COPS3
FADS2	IFI44L		COQ7
FADS6	IFIT2		CORIN
FAF2	IFNAR1		CORO1B
FAHD1	IGF1R		CORO1C
FAIM	IGF2		COX10
FAM101B	IGF2BP2		COX15
FAM102A	IKBKAP		COX18
FAM102B	IKZF1		COX19
FAM104A	IL13RA1		CPA4
FAM104B	IL15RA		CPB2
FAM107A	IL17D		CPD
FAM107B	IL17RD		CPEB1
FAM115C	IL17RE		CPLX2
FAM119A	IL1F9		CPLX3
FAM123B	IMPAD1		CPM
FAM127C	INSR		CPN2
FAM129A	IPO8		CPNE3
FAM131A	IQCE		CPNE8
FAM131B	IQGAP1		CPSF6
FAM134A	IQGAP2		CR1
FAM155A	IRAK3		CRAMP1L
FAM155B	IRF2		CREB3L1
FAM160B2	IRS2		CREB3L2
FAM164C	ISG20L2		CREB5
FAM168A	ISY1		CREBL2
FAM168B	ITGA3		CREBZF
FAM172A	ITGA8		CREM
FAM20B	ITGAL		CRIM1
FAM26D	ITGB8		CRISPLD1
FAM35A	ITPKB		CRISPLD2
FAM3B	JAK1		CRK
FAM46C	JAK2		CRLF3
FAM46D	JAZF1		CROT
FAM53B	JDP2		CRP
FAM57A	JHDM1D		CRTAC1
FAM63B	JPH2		CRTAM
FAM65C	JUP		CRTAP
FAM69A	KANK3		CRTC3
FAM72B	KATNAL1		CRX
FAM73B	KBTBD11		CRY2
FAM83A	KCMF1		CRYM
FAM84A	KCNA1		CRYZ
FAM86C	KCNA6		CSF2
FAM91A1	KCNA7		CSMD1
FAT3	KCNE4		CSMD3
FBLIM1	KCNIP1		CSNK1G1
FBLN2	KCNJ12		CSNK1G3
FBP1	KCNJ13		CSPG4
FBXL13	KCNJ14		CSRP1
FBXL14	KCNJ9		CST9L
FBXL18	KCNK4		CSTA
FBXL20	KCNN4		CTBP2
FBXO22	KCNS2		CTCFL
FBXO33	KCTD12		CTDP1
FBXO4	KCTD15		CTDSP2
FBXO44	KCTD2		CTGF
FBXO45	KCTD20		CTH
FBXO9	KDELR3		CTHRC1
FBXW2	KHNYN		CTNNA1
FBXW7	KIAA0141		CTNNA2
FBXW8	KIAA0232		CTNND2
FCF1	KIAA0284		CTSB
FCHSD2	KIAA0430		CTSC
FCRL4	KIAA1024		CTSE
FDX1L	KIAA1045		CTSL2
FERMT1	KIAA1147		CTTN
FERMT2	KIAA1210		CTTNBP2NL
FGD4	KIAA1383		CUL3
FGD6	KIAA1429		CUL4A
FGF1	KIAA1522		CUL4B
FGF14	KIAA1524		CUX2
FGF17	KIAA1530		CWF19L2
FGFBP3	KIAA1549		CX3CL1
FIBIN	KIAA1632		CXCL11
FKBP9	KIF1A		CXCL12
FKTN	KIF21A		CXCL17
FLI1	KIF3C		CXCL6
FLRT2	KLF11		CXCL9
FLT3	KLF12		CXCR3
FMNL2	KLHDC5		CXCR4
FMOD	KLHL2		CXorf23
FN1	KLHL9		CXXC1
FNBP1L	KLRK1		CYB561D1
FNDC3A	KMO		CYB5B
FNDC3B	KPNA6		CYB5D1
FNIP2	KREMEN1		CYBB
FOSB	KREMEN2		CYFIP1
FOXD2	KRT71		CYFIP2
FOXD4L2	KRTAP1-1		CYGB
FOXD4L4	KSR2		CYLD
FOXK1	KYNU		CYP11B1
FOXN2	L3MBTL4		CYP11B2
FOXN3	LAMB3		CYP1A1
FOXP1	LAMC1		CYP1B1
FPR3	LAMC3		CYP27B1
FRAS1	LANCL2		CYP27C1
FREM2	LANCL3		CYP2C8
FRK	LARP1		CYP2U1
FRS2	LARP6		CYP3A4
FSD1L	LASP1		CYP3A7
FSIP1	LASS2		CYP4B1
FSTL1	LCORL		CYP4X1
FSTL4	LDB2		CYP8B1
FUBP1	LDLR		CYR61
FUBP3	LDLRAP1		CYYR1
FUK	LDOC1		DAAM1
FUT3	LDOC1L		DAAM2
FUT9	LEPROTL1		DACH1
FXC1	LETMD1		DAK
FXYD3	LGI2		DAND5
FYB	LHFP		DAO
FYCO1	LHFPL2		DAP
FZD4	LHFPL4		DAPK2
FZD7	LHX5		DARS2
G3BP2	LIN28B		DAZ1
G6PD	LIN7C		DAZ2
GAA	LMNB2		DAZ3
GAB2	LMO3		DAZ4
GABBR1	LMOD1		DBF4B
GABBR2	LONRF3		DBH
GABPA	LOXL4		DBNL
GABRA1	LPGAT1		DBT
GABRA3	LPHN1		DBX2
GABRA4	LPIN2		DCAF12L1
GABRB2	LPL		DCAKD
GABRP	LRAT		DCBLD2
GAD2	LRFN1		DCLK3
GADL1	LRIG3		DCLRE1A
GAK	LRP4		DCP2
GALNT10	LRRC2		DCUN1D4
GALNTL2	LRRC32		DCX
GAN	LRRC49		DDAH1
GAS2	LRRC55		DDIT4
GAS2L1	LRRC58		DDT
GAS7	LRRC7		DDX17
GATAD1	LRRC8E		DDX18
GATAD2A	LRRFIP1		DDX19A
GCLC	LTBP1		DDX26B
GCNT1	LUZP1		DDX31
GCOM1	LY6E		DDX3X
GDAP1L1	LYPLA1		DDX3Y
GDF6	LYSMD4		DDX5
GFRA3	LZTFL1		DDX51
GGA1	LZTS1		DDX55
GIMAP1	LZTS2		DDX6
GIMAP6	MADD		DEDD
GIT1	MAEA		DEF8
GJA1	MAFF		DEFB126
GJC1	MAFG		DEFB132
GK5	MAML1		DEK
GLCCI1	MAML3		DENND1B
GLCE	MAN1A2		DFNA5
GLI3	MANEA		DGAT2L6
GLIS1	MAP2K4		DGKG
GLIS2	MAP3K14		DGKH
GLIS3	MAP3K2		DGKQ
GLS	MAP3K3		DGKZ
GLT25D1	MAP6		DHCR24
GLTP	MAPK14		DHDDS
GLUL	MARCKS		DHFR
GLYATL1	MAT2B		DHFRL1
GMEB2	MC2R		DHRSX
GMFB	MCART6		DHX15
GNA12	MCL1		DHX32
GNAI3	MCOLN3		DHX33
GNB1	MDFIC		DHX37
GNB4	MDGA2		DHX58
GNE	ME1		DIAPH2
GNL3L	MECOM		DICER1
GNPDA2	MECP2		DIDO1
GNPNAT1	MECR		DIEXF
GNPTAB	MED12L		DIMT1L
GNRHR	MED14		DIO1
GOLGA6B	MED31		DIO2
GOLGB1	MED8		DIRC1
GOLPH3	MEFV		DIS3
GOSR1	MEIS1		DIS3L
GPA33	MEIS2		DIXDC1
GPAM	MEST		DKK1
GPD2	MET		DLC1
GPR107	METTL10		DLD
GPR125	METTL4		DLG1
GPR126	MID1		DLG2
GPR137C	MIER3		DLG4
GPR158	MITF		DLGAP2
GPR26	MKI67		DLGAP3
GPR3	MKL2		DLST
GPR6	MKRN3		DLX3
GPR68	MKS1		DMPK
GPR81	MLL3		DMXL1
GPR83	MLLT3		DMXL2
GPR85	MLXIP		DNAJB1
GPRC6A	MMP14		DNAJC11
GREM1	MMP15		DNAJC13
GRIA3	MMP24		DNAJC15
GRINL1A	MMP25		DNAJC18
GRK6	MMP9		DNAJC30
GRLF1	MOBKL1A		DNAJC5
GRM1	MOBKL2A		DNAJC5B
GRM7	MORN4		DNAJC5G
GRPEL2	MOSPD2		DNAJC6
GRPR	MPP7		DNAL1
GTF2B	MPZ		DNAL4
GTF2E1	MRC2		DNASE1L1
GTF2F1	MRFAP1		DNM3
GTF3C1	MRFAP1L1		DNMBP
GTPBP1	MRPL19		DNMT3B
GTPBP10	MRPL30		DOCK3
GULP1	MRPL34		DOCK5
GXYLT1	MRPL49		DOCK6
GYG2	MRPL9		DOCK8
GYPA	MRPS14		DOCK9
GYPE	MRPS2		DOLPP1
H1FX	MS4A4A		DOT1L
H2AFJ	MS4A8B		DPF2
H3F3B	MSI2		DPH5
H6PD	MSN		DPM2
HABP2	MSTO1		DPP6
HACE1	MTF1		DPPA4
HADH	MTL5		DPY19L3
HAND2	MTMR4		DPYSL2
HAPLN4	MTMR6		DPYSL3
HAS3	MTPN		DPYSL5
HAVCR1	MTX3		DRD1
HCN1	MXD1		DRD4
HCN3	MXD4		DRD5
HDAC4	MYCL1		DRP2
HDAC6	MYH1		DSCAML1
HDDC3	MYH4		DSCR6
HEATR5B	MYH9		DSEL
HECA	MYO10		DSG3
HECTD2	MYO1B		DSN1
HECW2	MYO5B		DST
HEMK1	MYO9B		DSTYK
HEPACAM	MYOZ2		DTNB
HERC6	NAGS		DUSP1
HEYL	NAP1L5		DUSP18
HGF	NCALD		DUSP27
HHLA2	NCAM2		DUSP5
HHLA3	NCAN		DUXA
HIAT1	NCAPH		DVL3
HIC2	NCOA7		DYNC1LI2
HIF1AN	NCOR2		DYNLT3
HIGD1A	NDRG1		E2F3
HIGD1B	NEBL		E2F5
HIPK1	NELL2		E2F7
HIPK2	NEUROD4		EBAG9
HIST1H2BC	NFAT5		EBF1
HIST2H2BF	NFIB		EBF2
HIVEP2	NFS1		EBF3
HLA-B	NGFR		EBPL
HLTF	NID2		EDA
HM13	NIPA1		EDAR
HMBOX1	NIPA2		EDEM1
HMGA2	NKAIN3		EDN1
HMGCR	NKAPL		EDN3
HMGCS1	NKX2-1		EEA1
HMGN1	NKX2-2		EEF1A1
HMGN3	NLE1		EEF2K
HNF4A	NLGN2		EFEMP1
HNF4G	NME4		EFHC2
HNMT	NMT1		EFNA3
HNRNPA1	NOC2L		EFNA4
HNRNPA3	NOD1		EFNB2
HNRNPK	NOM1		EFNB3
HNRNPU	NOSIP		EGFL8
HOMER2	NOTCH2		EGFR
HOOK1	NPTX2		EGLN2
HORMAD2	NPTXR		EHD1
HOXB4	NR1I2		EHD2
HOXB9	NR2C2		EHF
HOXC13	NR2E3		EHMT2
HP1BP3	NR2F2		EID1
HPCAL1	NR4A3		EID2
HPS4	NR5A2		EIF1AD
HS3ST3B1	NRIP3		EIF1AX
HS3ST4	NRSN1		EIF2AK1
HS6ST2	NTNG1		EIF2B1
HSD11B1L	NTRK3		EIF2C1
HSD17B11	NUBP1		EIF2C3
HSD17B13	NUDT16		EIF2S1
HSD3B7	NUDT21		EIF2S3
HSDL1	NUP153		EIF3J
HSP90B1	NUP160		EIF4A1
HSPBAP1	NUP205		EIF4B
HSPD1	NUP214		EIF4E
HSPE1	NUS1		EIF4E3
HTATIP2	OCRL		EIF5
HUS1	ODZ1		EIF5AL1
HYAL1	ODZ2		EIF6
ICK	ODZ3		ELAVL1
ICMT	ODZ4		ELF1
ICOSLG	OGDHL		ELF2
ID4	OLFM4		ELF3
IDH3A	OLIG3		ELF4
IFI44L	ONECUT2		ELFN2
IFNAR1	OPA3		ELL
IFNAR2	OR2C3		ELMO1
IFT20	ORAI2		ELOF1
IFT52	ORAOV1		ELOVL2
IGF1	OSBPL11		ELOVL4
IGF1R	OSBPL7		ELOVL7
IGF2BP1	OSCAR		ELP3
IGFBP5	OTUB2		EMID1
IGFN1	OTUD3		EMILIN3
IHH	OTUD4		EML3
IKBKB	OTUD7B		EML4
IKZF1	P2RY1		EMP1
IKZF2	P4HA3		EMX2
IKZF4	PABPC5		ENAH
IL10	PACSIN1		ENAM
IL16	PAG1		ENC1
IL17RD	PAN3		ENDOD1
IL17REL	PAPD4		ENPEP
IL1R1	PAPD5		ENPP1
IL1RN	PAPLN		ENPP4
IL22RA2	PAPOLB		ENPP5
IL24	PAPPA		ENSA
IL2RA	PAPSS2		ENTPD1
IL2RB	PAQR4		ENTPD3
IL3	PARD6G		ENTPD5
IL3RA	PARP1		ENTPD7
IL6ST	PARVA		EP400
ILDR1	PAX5		EPB41
ILF2	PBOV1		EPB41L1
IMPACT	PCDH12		EPB41L2
IMPAD1	PCDH17		EPB41L4A
INHBB	PCDHB12		EPB41L5
INMT	PCDHGA1		EPHA4
INPP5D	PCDHGA10		EPHA7
INPP5E	PCDHGA11		EPHB1
INPP5F	PCDHGA12		EPHB4
INSM1	PCDHGA3		EPM2A
INTS2	PCDHGA5		EPM2AIP1
IPO8	PCDHGA6		EPN2
IPO9	PCDHGA7		EPS15
IRF2	PCDHGA8		EPT1
IRF8	PCDHGB1		ERAL1
IRS2	PCDHGB2		ERAP2
ISL2	PCDHGB4		ERBB4
ITCH	PCDHGB6		ERC1
ITGA11	PCDHGB7		ERC2
ITGA2	PCDHGC3		ERCC4
ITIH5	PCDHGC4		ERCC8
ITK	PCDHGC5		ERG
ITPK1	PCGF2		ERGIC1
ITPR2	PCGF6		ERMAP
ITSN2	PCLO		ESM1
IYD	PCMTD2		ESR1
JARID2	PCSK6		ESRP2
JHDM1D	PDCL		ESRRG
JOSD1	PDE11A		ETF1
JTB	PDE4C		ETNK1
JUB	PDE8A		ETS1
JUND	PDE8B		ETV1
KANK1	PDIK1L		ETV3L
KANK3	PDK1		ETV6
KANK4	PDXDC1		EXOC5
KBTBD3	PDXK		EXOC6
KCNA3	PDXP		EXOC7
KCNA5	PDZD3		EXOC8
KCNAB1	PELI1		EYA1
KCND2	PEPD		EYA4
KCNE1	PER2		EZR
KCNH5	PERP		F11R
KCNIP3	PEX5L		F9
KCNJ13	PFAS		FABP2
KCNJ15	PFKFB3		FADS1
KCNJ2	PFN2		FADS2
KCNMA1	PGAP1		FADS6
KCNMB2	PGM2L1		FAF2
KCTD10	PGPEP1		FAHD1
KCTD13	PHF21B		FAIM
KCTD15	PHTF2		FAM101B
KCTD16	PI15		FAM102A
KCTD3	PIGZ		FAM102B
KCTD7	PIK3C2A		FAM104A
KCTD8	PIK3CD		FAM104B
KCTD9	PIKFYVE		FAM107A
KDELC2	PIP4K2B		FAM107B
KDELR2	PIPOX		FAM114A2
KDSR	PITPNA		FAM115C
KHNYN	PITPNB		FAM117A
KHSRP	PITPNM2		FAM119A
KIAA0146	PKHD1		FAM119B
KIAA0247	PKNOX1		FAM123B
KIAA0319	PKP1		FAM127C
KIAA0319L	PLA2G2D		FAM129A
KIAA0467	PLCL2		FAM131A
KIAA0495	PLDN		FAM131B
KIAA0528	PLEKHA2		FAM134A
KIAA0754	PLEKHA3		FAM155A
KIAA0802	PLEKHG4B		FAM155B
KIAA1045	PLEKHO2		FAM156A
KIAA1147	PLSCR4		FAM156B
KIAA1210	PLVAP		FAM160B1
KIAA1328	PLXNA2		FAM160B2
KIAA1377	PLXNA4		FAM164C
KIAA1407	PML		FAM168A
KIAA1430	PNLIPRP3		FAM168B
KIAA1462	PNMA3		FAM172A
KIAA1468	PNMA5		FAM173B
KIAA1522	PNMAL1		FAM176B
KIAA1549	PNP		FAM19A1
KIAA1598	PODXL		FAM19A5
KIAA1609	PODXL2		FAM20B
KIAA1712	POLH		FAM26D
KIAA1841	POLR2J		FAM35A
KIAA2018	POU2F2		FAM3B
KIAA2022	POU2F3		FAM43B
KIF17	POU4F1		FAM46A
KIF2A	PPAPDC2		FAM46C
KIF3B	PPFIA3		FAM46D
KIF3C	PPIL2		FAM53B
KIF4A	PPIL6		FAM53C
KIF5C	PPM1H		FAM57A
KIR3DX1	PPP1R12C		FAM63B
KISS1R	PPP1R1A		FAM65C
KLF12	PPP2CA		FAM69A
KLF13	PPP2CB		FAM72B
KLF4	PPP2R2D		FAM73A
KLF8	PPP2R4		FAM73B
KLHDC5	PPP2R5D		FAM83A
KLHDC7A	PPP2R5E		FAM84A
KLHL18	PPP3R2		FAM84B
KLHL31	PRAF2		FAM86B1
KLHL5	PRDM1		FAM86C
KLK10	PRDM12		FAM91A1
KLK13	PRDM16		FANCC
KNCN	PREX1		FANCM
KNDC1	PRH2		FARP1
KPTN	PRKAB1		FARP2
KRAS	PRKX		FAT3
KRT71	PRND		FBLIM1
KRT77	PROK1		FBLN2
KRT82	PRPS2		FBN1
KRTAP1-5	PRR3		FBN2
KRTAP5-11	PRRG1		FBP1
KSR2	PRRT2		FBXL13
KTN1	PRRX1		FBXL14
L2HGDH	PSD2		FBXL18
L3MBTL4	PSD3		FBXL19
LAMC2	PSMD5		FBXL2
LAMC3	PTBP1		FBXL20
LAPTM4B	PTBP2		FBXL7
LARP4	PTCHD1		FBXO21
LASP1	PTGFRN		FBXO22
LASS2	PTMA		FBXO33
LASS6	PTPMT1		FBXO4
LAX1	PTPRB		FBXO44
LCE2B	PTPRD		FBXO45
LCE2C	PTPRH		FBXO9
LCE2D	PTPRK		FBXW11
LCN10	PTPRO		FBXW2
LCORL	PTPRT		FBXW7
LCP1	PTPRZ1		FBXW8
LDOC1L	PURB		FCF1
LEF1	PVR		FCGR3A
LETM1	PWWP2B		FCGR3B
LETM2	PXDN		FCHSD2
LETMD1	PYDC1		FCRL4
LGI2	QKI		FDX1L
LHFPL3	QPCTL		FERMT1
LHFPL4	RAB11FIP4		FERMT2
LHX9	RAB14		FGD4
LIFR	RAB15		FGD6
LIG4	RAB30		FGF1
LILRA3	RAB34		FGF14
LILRA6	RAB37		FGF17
LIMCH1	RAB38		FGF7
LIN7C	RAB39B		FGFBP3
LIPH	RAB40C		FGFR1
LIPI	RAB5C		FGL2
LITAF	RAB6A		FIBIN
LIX1	RAB6B		FJX1
LMAN1	RAB6C		FKBP9
LMBR1	RAB8B		FKTN
LMOD1	RAD51L1		FLI1
LMX1B	RAI14		FLRT2
LNX1	RALGAPB		FLT3
LOH12CR1	RALGPS1		FLT4
LONRF2	RANBP10		FLYWCH1
LRAT	RANBP2		FMN2
LRCH2	RAP1GDS1		FMNL2
LRFN1	RAP2C		FMO2
LRP1	RAPGEF5		FMOD
LRP2BP	RAPGEF6		FMR1NB
LRP8	RAPH1		FN1
LRRC16A	RARB		FN3K
LRRC19	RARG		FNBP1L
LRRC25	RASGRP1		FNDC3A
LRRC29	RASSF4		FNDC3B
LRRC3	RAVER1		FNIP2
LRRC32	RB1CC1		FOSB
LRRC57	RBBP9		FOXC1
LRRC59	RBM10		FOXD2
LRRC66	RBM15B		FOXD4L2
LRRC8A	RBM23		FOXD4L4
LRRFIP1	RBMS1		FOXG1
LRRK1	RBMX		FOXJ1
LSM14A	RBMXL2		FOXJ3
LTA	RBPJ		FOXK1
LUZP4	RC3H1		FOXK2
LY6G6C	RCE1		FOXL2
LY6K	RCL1		FOXN2
LYPD1	RDH12		FOXN3
LYPD3	RDH16		FOXO1
LYPD6	RDH8		FOXP1
LYRM2	REEP2		FOXP3
LYZ	REEP5		FOXP4
LYZL6	REPS2		FOXQ1
LZTFL1	RERG		FPR3
LZTS2	RFC1		FRAS1
MAB21L1	RFC3		FREM2
MAF	RFC4		FRK
MAFF	RFFL		FRMD5
MAGEA12	RFPL4B		FRMD8
MAGEA2	RFT1		FRS2
MAGEA2B	RFTN1		FSCN1
MAGEA3	RGS21		FSD1L
MAGEA6	RGS3		FSHB
MAGI1	RGS6		FSIP1
MAGI2	RHO		FSTL1
MAGT1	RIC3		FSTL4
MAN1A1	RIC8B		FTL
MAN1C1	RICTOR		FTMT
MANBAL	RIMS1		FUBP1
MAP1A	RIMS2		FUBP3
MAP2	RIMS4		FUCA1
MAP3K1	RNF114		FUK
MAP3K3	RNF145		FURIN
MAP4K2	RNF165		FUT3
MAP4K3	RNF38		FUT4
MAP6	RNF44		FUT8
MAP9	ROD1		FUT9
MAPK1	RORB		FXC1
MAPK3	RORC		FXR2
MAPKAP1	RPL10		FXYD3
MAPKBP1	RPL28		FYB
MARCKS	RPS23		FYCO1
MARK1	RPS6KB1		FZD4
MATR3	RRP15		FZD7
MAX	RS1		G3BP2
MBL2	RSPO1		G6PC2
MBTD1	RTF1		G6PD
MC2R	RTKN2		GAA
MCART6	RTN4RL1		GAB2
MCAT	RTP1		GABARAPL1
MCHR1	RUNX2		GABBR1
MCHR2	RWDD2A		GABBR2
MEA1	S1PR2		GABPA
MECOM	S1PR3		GABRA1
MECP2	S1PR5		GABRA3
MECR	SACM1L		GABRA4
MED1	SAMD12		GABRB2
MED14	SAMD5		GABRB3
MED20	SAMD9		GABRP
MED28	SCAF11		GAD2
MED31	SCARB2		GADL1
MED7	SCG2		GAK
MEGF11	SCN1A		GALNT1
MEIS1	SCN2A		GALNT10
MEOX2	SCN2B		GALNT9
MERTK	SCN3B		GALNTL1
MET	SCNN1G		GALNTL2
METT10D	SCOC		GALR1
METTL2A	SDC1		GAN
METTL7A	SDC2		GARNL3
METTL9	SDCCAG3		GAS2
MEX3A	SEC14L5		GAS2L1
MEX3C	SEC22A		GAS7
MFAP3L	SEC61A1		GATA2
MFGE8	SEC61B		GATAD1
MFSD9	SELP		GATAD2A
MGAT4A	SELPLG		GBP2
MICB	SEMA5B		GCH1
MIER1	SEMG1		GCLC
MINK1	SEMG2		GCNT1
MIPOL1	SENP1		GCNT2
MKI67	SEPHS2		GCOM1
MKL1	SERBP1		GDAP1L1
MKL2	SERP2		GDF6
MKLN1	SERPINA11		GDI1
MKRN1	SERPINB7		GDI2
MKX	SERPINH1		GEM
MLH3	SERTAD1		GFRA3
MLL5	SESN1		GGA1
MLLT3	SF3A3		GGA2
MMAB	SF3B4		GGPS1
MMD	SFT2D3		GGT5
MMD2	SFXN2		GIGYF1
MMP8	SFXN5		GIGYF2
MMRN1	SGCB		GIMAP1
MN1	SGCD		GIMAP4
MNT	SGK1		GIMAP6
MOBKL2B	SGMS2		GIT1
MOBKL2C	SGPP1		GIT2
MOBP	SGSM1		GJA1
MOG	SGTB		GJC1
MON2	SH2D3A		GK5
MORN4	SH3BP2		GLCCI1
MOSPD2	SH3GL2		GLCE
MOV10	SH3PXD2A		GLDN
MOXD1	SH3PXD2B		GLI3
MPEG1	SH3TC2		GLIS1
MPL	SHB		GLIS2
MPP5	SHISA5		GLIS3
MPP7	SIGLEC1		GLOD4
MPZ	SIGLEC11		GLRA2
MPZL1	SIGLEC12		GLRX
MPZL3	SIGLEC7		GLS
MRAS	SIGLEC8		GLS2
MRO	SIPA1L3		GLT25D1
MRPL19	SIRT1		GLTP
MRPL4	SIX5		GLUL
MRPL49	SLA		GLYATL1
MRPL52	SLAMF7		GMEB2
MRPS25	SLBP		GMFB
MRPS27	SLC10A7		GNA12
MS4A1	SLC12A9		GNAI1
MS4A15	SLC16A3		GNAI3
MS4A7	SLC16A6		GNB1
MSRB3	SLC1A2		GNB4
MT1F	SLC22A10		GNE
MT1G	SLC22A2		GNL3L
MT1H	SLC23A2		GNPDA2
MTERFD2	SLC24A4		GNPNAT1
MTF1	SLC25A32		GNPTAB
MTHFD2	SLC25A36		GNRHR
MTHFR	SLC25A38		GOLGA6B
MTL5	SLC25A39		GOLGA8A
MTMR12	SLC25A42		GOLGA8B
MTMR4	SLC26A10		GOLGB1
MTMR6	SLC26A2		GOLPH3
MTPN	SLC26A4		GON4L
MTR	SLC26A7		GOSR1
MTSS1	SLC27A4		GOSR2
MTX1	SLC2A12		GPA33
MUC1	SLC2A6		GPAM
MUM1L1	SLC30A3		GPD2
MXD1	SLC30A5		GPM6A
MXD4	SLC30A7		GPR107
MXRA8	SLC31A2		GPR108
MYD88	SLC33A1		GPR109A
MYEF2	SLC35E1		GPR109B
MYLIP	SLC35F2		GPR124
MYLK	SLC35F5		GPR125
MYO10	SLC39A1		GPR126
MYO15A	SLC39A8		GPR137C
MYO1E	SLC41A1		GPR158
MYO6	SLC45A1		GPR26
MYST3	SLC46A3		GPR3
MYST4	SLC47A1		GPR6
MYT1L	SLC4A1		GPR68
N6AMT1	SLC4A8		GPR77
N6AMT2	SLC5A12		GPR81
NAALADL2	SLC5A9		GPR83
NAB1	SLC6A1		GPR84
NADK	SLC6A12		GPR85
NAIP	SLC6A2		GPRC6A
NALCN	SLC6A20		GPRIN3
NAMPT	SLC6A6		GPX6
NANOS1	SLC7A2		GPX7
NAP1L1	SLC7A8		GREM1
NAP1L5	SLC8A2		GRHL2
NAT8L	SLC9A11		GRIA2
NAV1	SLC9A2		GRIA3
NAV2	SLCO1B3		GRIK3
NAV3	SLFN11		GRIN1
NBEA	SLITRK5		GRINL1A
NBN	SLMO1		GRK6
NBPF11	SLMO2		GRLF1
NCAPH	SMAP2		GRM1
NCBP1	SMARCA2		GRM5
NCF4	SMARCD1		GRM7
NCK2	SMC2		GRPEL2
NCL	SMC6		GRPR
NCOA1	SMCR7L		GRTP1
NCOA3	SMCR8		GSTP1
NCR1	SMPD3		GTF2B
NDEL1	SMPD4		GTF2E1
NDFIP1	SMUG1		GTF2F1
NDFIP2	SMURF1		GTF3C1
NDOR1	SNED1		GTPBP1
NDRG1	SNRK		GTPBP10
NDRG3	SNRPE		GUCA1B
NDST1	SNX1		GULP1
NECAB1	SNX15		GXYLT1
NECAP2	SNX29		GYG2
NEDD9	SNX30		GYPA
NET1	SOBP		GYPE
NETO2	SOLH		GZF1
NEUROD1	SORBS1		GZMM
NFASC	SORBS3		H1FNT
NFAT5	SORCS1		H1FX
NFATC4	SOX12		H2AFJ
NGFR	SOX13		H3F3B
NICN1	SOX4		H6PD
NINJ1	SOX7		HABP2
NIP7	SOX8		HACE1
NIPA1	SOX9		HADH
NKTR	SP1		HAND2
NLGN4X	SP3		HAPLN4
NLRP14	SPANXA2		HAS3
NMD3	SPATA18		HAVCR1
NME1-NME2	SPATS2L		HAVCR2
NME2	SPECC1		HCN1
NMNAT2	SPIN3		HCN2
NMT1	SPOPL		HCN3
NMT2	SPRN		HDAC2
NNAT	SPRR2A		HDAC4
NOC3L	SPRY4		HDAC6
NOD1	SPRYD4		HDDC3
NOTCH2	SPTBN1		HEATR5B
NOTCH2NL	SPTLC1		HECA
NOTCH3	SPTLC2		HECTD2
NPAS2	SPTY2D1		HECW1
NPAS3	SQLE		HECW2
NPHP3	SQRDL		HEMK1
NPHS1	SRF		HEPACAM
NPTX1	SRGAP2		HEPHL1
NPTXR	SRGAP3		HERC6
NQO1	SRPK1		HEXIM2
NR1H3	SRSF1		HEYL
NR1I2	SSH2		HGF
NR2E1	SSR3		HHAT
NR3C1	SSTR1		HHLA2
NR4A2	ST3GAL3		HHLA3
NR4A3	ST8SIA1		HIAT1
NRBP2	ST8SIA3		HIC1
NRCAM	ST8SIA6		HIC2
NRP1	STARD13		HIF1AN
NRP2	STC1		HIGD1A
NRXN1	STC2		HIGD1B
NSF	STEAP4		HIP1
NSL1	STK4		HIPK1
NT5DC3	STOM		HIPK2
NTN1	STOML1		HIST1H2BC
NUAK2	STX5		HIST2H2AC
NUDCD3	STX6		HIST2H2BF
NUDT11	STXBP1		HIVEP2
NUDT16	STXBP4		HLA-B
NUDT21	STXBP5		HLA-DOA
NUFIP1	STXBP6		HLF
NUP50	STYK1		HLTF
NUS1	SUDS3		HM13
NWD1	SULT1C2		HMBOX1
NXT2	SUMF1		HMGA2
OAS2	SUMO1		HMGCLL1
OAS3	SUPT16H		HMGCR
OAT	SUPT7L		HMGCS1
ODZ3	SURF4		HMGN1
OGN	SUV39H1		HMGN3
OLFML2A	SUV39H2		HNF4A
ONECUT2	SV2A		HNF4G
OPA3	SVOP		HNMT
OPALIN	SYAP1		HNRNPA1
OR2H1	SYNJ1		HNRNPA3
OR9Q1	SYNPO2L		HNRNPK
ORAI3	SYT1		HNRNPU
OSBP	SYT13		HOMER2
OSBPL2	SYT2		HOOK1
OSBPL7	SYT9		HORMAD2
OSBPL8	TAF5L		HOXA3
OSBPL9	TAGLN2		HOXA9
OSGIN2	TAPT1		HOXB13
OSTF1	TATDN2		HOXB4
OSTM1	TBL1X		HOXB5
OTUB2	TBL1XR1		HOXB9
OTUD3	TBPL1		HOXC13
OTUD5	TCF7		HOXD1
OTX2	TDRKH		HOXD3
OVOL2	TEAD1		HP1BP3
OXCT1	TERT		HPCAL1
PABPC1L2A	TET3		HPGD
PABPC1L2B	TEX2		HPS4
PAFAH1B1	TFAP2B		HRH1
PALLD	TFAP2D		HS2ST1
PALM2	TFE3		HS3ST3B1
PAPD5	TFG		HS3ST4
PAPOLB	TGDS		HS6ST2
PAPOLG	TGFB2		HS6ST3
PAQR5	TGFBR1		HSBP1
PAQR7	TGFBR3		HSD11B1L
PARN	TGOLN2		HSD17B11
PARP11	THBD		HSD17B13
PARVA	THNSL1		HSD3B7
PASK	THRAP3		HSDL1
PAX3	THRSP		HSF5
PAX8	THSD4		HSP90AA1
PAX9	THUMPD3		HSP90B1
PBOV1	TIMM17A		HSPA13
PCDH1	TIPARP		HSPBAP1
PCDH17	TK2		HSPD1
PCDH19	TLE1		HSPE1
PCDH7	TLL2		HTATIP2
PCDHA9	TLN2		HTR4
PCDHB12	TLR7		HUNK
PCDHB13	TM2D2		HUS1
PCDHB5	TM7SF2		HYAL1
PCLO	TM7SF3		HYOU1
PCTP	TM9SF3		ICK
PDCD1	TMCO6		ICMT
PDCD10	TMEM100		ICOSLG
PDCD2	TMEM110		ID4
PDCD4	TMEM123		IDH1
PDE12	TMEM128		IDH3A
PDE4DIP	TMEM129		IFI44
PDE5A	TMEM132B		IFI44L
PDE6A	TMEM138		IFIT2
PDE7A	TMEM158		IFNAR1
PDGFA	TMEM167A		IFNAR2
PDHA1	TMEM170B		IFT20
PDIK1L	TMEM180		IFT52
PDLIM2	TMEM194A		IGF1
PDP2	TMEM200B		IGF1R
PDRG1	TMEM213		IGF2
PDXK	TMEM218		IGF2BP1
PEA15	TMEM220		IGF2BP2
PECAM1	TMEM40		IGFBP5
PEMT	TMEM57		IGFN1
PER3	TMEM63C		IHH
PEX26	TMEM70		IKBKAP
PFDN1	TMEM86A		IKBKB
PFKFB2	TMOD3		IKZF1
PFKFB3	TMPRSS11F		IKZF2
PFKFB4	TMTC4		IKZF4
PFN2	TNFRSF10B		IL10
PGAM1	TNFRSF10D		IL13RA1
PGAM4	TNFSF10		IL15RA
PGBD5	TNK1		IL16
PGD	TNKS		IL17D
PGM2	TNN		IL17RD
PGM5	TNNI1		IL17RE
PGPEP1	TNPO1		IL17REL
PGR	TNRC6B		IL1F9
PHC1	TNS1		IL1R1
PHC2	TOB2		IL1RN
PHC3	TOP3A		IL22RA2
PHF11	TOR1AIP2		IL24
PHF14	TP53TG3		IL2RA
PHF6	TPD52		IL2RB
PHKG2	TPD52L1		IL3
PHLDA1	TPM3		IL3RA
PI15	TPM4		IL6ST
PIAS3	TPMT		ILDR1
PICALM	TPSAB1		ILF2
PIGM	TRAF3IP2		IMPACT
PIGZ	TRAK1		IMPAD1
PIK3C2A	TRAM2		INHBB
PIK3C2B	TRDMT1		INMT
PIK3IP1	TRDN		INPP5D
PIK3R1	TRHDE		INPP5E
PIK3R3	TRIM33		INPP5F
PIKFYVE	TRIM38		INSM1
PIM1	TRIM4		INSR
PIP4K2B	TRIM44		INTS2
PIP4K2C	TRIM55		IPO8
PIR	TRIM56		IPO9
PITPNA	TRIT1		IQCE
PKD2	TRMT5		IQGAP1
PKHD1	TRPS1		IQGAP2
PKIG	TSPAN15		IRAK3
PKLR	TSPAN6		IRF2
PLA2G6	TTBK1		IRF8
PLAG1	TTC24		IRS2
PLAGL2	TTC3		ISG20L2
PLCD3	TTC30A		ISL2
PLCG1	TTC30B		ISY1
PLEK	TTPAL		ITCH
PLEKHA2	TTYH2		ITGA11
PLEKHA6	TTYH3		ITGA2
PLEKHA7	TUBB1		ITGA3
PLEKHB2	TULP4		ITGA8
PLEKHG1	TUSC5		ITGAL
PLEKHG2	TWISTNB		ITGB8
PLEKHG4B	TXLNA		ITIH5
PLEKHH2	TXNDC5		ITK
PLEKHM1	TXNDC6		ITPK1
PLEKHO2	TYRO3		ITPKB
PLN	U2AF1		ITPR2
PLP2	UACA		ITSN2
PLXDC1	UBA2		IYD
PLXNA3	UBE2D2		JAK1
PLXNA4	UBE2K		JAK2
PML	UBE2Q1		JARID2
PNP	UBE2Z		JAZF1
PNPLA3	UBFD1		JDP2
PNRC1	UBQLN1		JHDM1D
POFUT1	UBR7		JOSD1
POGK	UBTD2		JPH2
POLA1	UCP3		JTB
POLDIP3	UGT2B17		JUB
POLH	UNC119		JUND
POLL	UNC13A		JUP
POLR2K	UNG		KANK1
POLR3G	UNK		KANK3
POLR3K	UNKL		KANK4
POU2F3	UQCRB		KATNAL1
POU3F2	UROC1		KBTBD11
PPARA	USH1G		KBTBD3
PPIB	USP31		KCMF1
PPM1F	USP32		KCNA1
PPM1G	USP38		KCNA3
PPM1H	USP46		KCNA5
PPP1R12B	USP53		KCNA6
PPP1R3B	USP6		KCNA7
PPP1R9A	UTP23		KCNAB1
PPP2R1B	VAMP1		KCND2
PPP2R3A	VAMP2		KCNE1
PPP2R5A	VAMP3		KCNE4
PPP3R2	VANGL1		KCNH5
PRCP	VAPB		KCNIP1
PRDM1	VASH2		KCNIP3
PRDM10	VAT1		KCNJ12
PRDM16	VAX2		KCNJ13
PRDM7	VCP		KCNJ14
PREX1	VEGFC		KCNJ15
PRICKLE2	VKORC1		KCNJ2
PRKAA2	VPS13A		KCNJ9
PRKACB	VPS4B		KCNK4
PRKCA	VPS54		KCNMA1
PRKCE	WASF2		KCNMB2
PRKCG	WBP2NL		KCNN4
PRKCI	WDR33		KCNS2
PRKCSH	WDR78		KCTD10
PRKD3	WDR81		KCTD12
PRKDC	WDTC1		KCTD13
PRKG2	WFDC5		KCTD15
PRKRIR	WHSC1		KCTD16
PRKX	WHSC2		KCTD2
PRLR	WIPF2		KCTD20
PROK1	WIPI2		KCTD3
PROSC	WISP1		KCTD7
PRR13	WNT4		KCTD8
PRR15	WNT5A		KCTD9
PRR3	XIRP1		KDELC2
PRRC1	XK		KDELR2
PRRG4	XKR5		KDELR3
PRSS21	XPO1		KDSR
PRSSL1	XPO4		KHNYN
PSAT1	XYLB		KHSRP
PSKH1	XYLT1		KIAA0141
PSMA7	YBX2		KIAA0146
PSMD8	YES1		KIAA0232
PSME4	YIPF2		KIAA0247
PTAR1	YIPF4		KIAA0284
PTBP1	YPEL2		KIAA0319
PTCD3	YRDC		KIAA0319L
PTGIR	ZBED2		KIAA0430
PTGIS	ZBTB10		KIAA0467
PTGS1	ZBTB38		KIAA0495
PTMA	ZBTB39		KIAA0528
PTPLAD1	ZBTB4		KIAA0754
PTPLAD2	ZBTB40		KIAA0802
PTPN1	ZBTB7B		KIAA1024
PTPN9	ZBTB8A		KIAA1045
PTPRA	ZC3H11A		KIAA1147
PTPRD	ZC3H12C		KIAA1210
PTPRE	ZC3H12D		KIAA1328
PTPRF	ZC3H14		KIAA1377
PTPRG	ZC3H7A		KIAA1383
PTPRK	ZC3HAV1		KIAA1407
PTPRN	ZCCHC3		KIAA1429
PTPRS	ZDHHC2		KIAA1430
PTPRT	ZFP1		KIAA1462
PTTG1IP	ZFP161		KIAA1468
PUM2	ZFP28		KIAA1522
PURB	ZFP90		KIAA1524
PVRL2	ZHX1		KIAA1530
PWP1	ZHX3		KIAA1549
PXDN	ZIC1		KIAA1598
PYGO2	ZIC3		KIAA1609
QKI	ZKSCAN1		KIAA1632
QRSL1	ZKSCAN5		KIAA1712
QSER1	ZNF12		KIAA1841
RAB11FIP1	ZNF131		KIAA2018
RAB11FIP2	ZNF146		KIAA2022
RAB11FIP4	ZNF19		KIF17
RAB22A	ZNF202		KIF1A
RAB2B	ZNF212		KIF21A
RAB31	ZNF217		KIF2A
RAB36	ZNF236		KIF3B
RAB3IP	ZNF250		KIF3C
RAB43	ZNF260		KIF4A
RAB5A	ZNF263		KIF5C
RAB5C	ZNF280C		KIR3DX1
RAB6B	ZNF286A		KISS1R
RAB8A	ZNF304		KLF11
RAB8B	ZNF320		KLF12
RABL2A	ZNF322A		KLF13
RABL2B	ZNF33A		KLF4
RABL3	ZNF33B		KLF8
RAD21	ZNF354A		KLHDC5
RAD50	ZNF362		KLHDC7A
RAD51	ZNF365		KLHL18
RAD51L1	ZNF37A		KLHL2
RAD54B	ZNF385A		KLHL31
RAE1	ZNF395		KLHL5
RAF1	ZNF398		KLHL9
RAI1	ZNF410		KLK10
RALA	ZNF417		KLK13
RALGAPB	ZNF436		KLRK1
RAMP3	ZNF440		KMO
RANBP2	ZNF441		KNCN
RAP1A	ZNF471		KNDC1
RAP1B	ZNF497		KPNA6
RAP2B	ZNF521		KPTN
RAPGEF2	ZNF558		KRAS
RAPGEF5	ZNF561		KREMEN1
RAPH1	ZNF562		KREMEN2
RARB	ZNF572		KRT71
RARG	ZNF580		KRT77
RASA1	ZNF587		KRT82
RASGEF1C	ZNF618		KRTAP1-1
RASSF2	ZNF620		KRTAP1-5
RASSF5	ZNF654		KRTAP5-11
RAVER1	ZNF662		KSR2
RBBP5	ZNF664		KTN1
RBBP9	ZNF670		KYNU
RBM12	ZNF69		L2HGDH
RBM15B	ZNF704		L3MBTL4
RBM27	ZNF710		LAMB3
RBM33	ZNF740		LAMC1
RBM47	ZNF749		LAMC2
RBM5	ZNF81		LAMC3
RC3H1	ZNHIT1		LANCL2
RCAN1	ZNRF3		LANCL3
RCAN2	ZPBP2		LAPTM4B
RCC1	ZSCAN22		LARP1
RCCD1			LARP4
RDH8			LARP6
REG4			LASP1
REP15			LASS2
RERE			LASS6
RETSAT			LAX1
REXO1L1			LCE2B
RFFL			LCE2C
RFWD3			LCE2D
RG9MTD2			LCN10
RGAG1			LCORL
RGAG4			LCP1
RGPD1			LDB2
RGS18			LDLR
RGS4			LDLRAP1
RGS6			LDOC1
RGS7			LDOC1L
RHBDL3			LEF1
RHPN2			LEPROTL1
RIC3			LETM1
RICTOR			LETM2
RIMS1			LETMD1
RIMS3			LGI2
RIMS4			LHFP
RIN3			LHFPL2
RIPK4			LHFPL3
RIT2			LHFPL4
RNF111			LHX5
RNF135			LHX9
RNF138			LIFR
RNF14			LIG4
RNF141			LILRA3
RNF145			LILRA6
RNF157			LIMCH1
RNF165			LIN28B
RNF167			LIN7C
RNF182			LIPH
RNF185			LIPI
RNF19A			LITAF
RNF213			LIX1
RNF219			LMAN1
RNF38			LMBR1
RNF40			LMNB2
RNF44			LMO3
RNF8			LMOD1
RNGTT			LMX1B
RNMT			LNX1
RNPEPL1			LOH12CR1
ROGDI			LONRF2
RP2			LONRF3
RPA1			LOXL4
RPE			LPGAT1
RPGR			LPHN1
RPL15			LPIN2
RPL23A			LPL
RPS6KA5			LRAT
RRBP1			LRCH2
RRP15			LRFN1
RS1			LRIG3
RSBN1			LRP1
RSBN1L			LRP2BP
RSL1D1			LRP4
RSPO1			LRP8
RSPO3			LRRC16A
RSPO4			LRRC19
RTKN2			LRRC2
RTN3			LRRC25
RTN4IP1			LRRC29
RUNDC1			LRRC3
RUNX1			LRRC32
RXFP2			LRRC49
RXRB			LRRC55
RYBP			LRRC57
S100A7A			LRRC58
S100PBP			LRRC59
SAFB2			LRRC66
SALL2			LRRC7
SAMD10			LRRC8A
SAMD12			LRRC8E
SAMD5			LRRFIP1
SAMD7			LRRK1
SAMSN1			LSM14A
SAP30BP			LTA
SAR1A			LTBP1
SARS			LUZP1
SAT1			LUZP4
SATB2			LY6E
SC5DL			LY6G6C
SCAF11			LY6K
SCAMP5			LYPD1
SCD			LYPD3
SCN11A			LYPD6
SCN2B			LYPLA1
SCN3A			LYRM2
SCN4B			LYSMD4
SCN5A			LYZ
SCUBE3			LYZL6
SDC1			LZTFL1
SDC2			LZTS1
SDCBP			LZTS2
SDPR			MAB21L1
SEC14L5			MADD
SEC23B			MAEA
SEC61A1			MAF
SEC62			MAFF
SEC63			MAFG
SELPLG			MAGEA12
SEMA4A			MAGEA2
SEMA5A			MAGEA2B
SEMA6A			MAGEA3
SEMA6D			MAGEA6
SEPX1			MAGI1
SERP1			MAGI2
SERPINA4			MAGT1
SERPINB5			MAML1
SERPINB8			MAML3
SERPINB9			MAN1A1
SERPIND1			MAN1A2
SETBP1			MAN1C1
SETD5			MANBAL
SF3A1			MANEA
SFPQ			MAP1A
SFRP1			MAP2
SFRP2			MAP2K4
SFTPB			MAP3K1
SFXN1			MAP3K14
SFXN5			MAP3K2
SGCD			MAP3K3
SGIP1			MAP4K2
SH2D1B			MAP4K3
SH2D5			MAP6
SH3BGRL			MAP9
SH3BGRL3			MAPK1
SH3BP2			MAPK14
SH3BP5			MAPK3
SH3GL1			MAPKAP1
SH3GL3			MAPKBP1
SH3GLB1			MARCKS
SH3PXD2B			MARK1
SH3TC2			MAT2B
SHANK2			MATR3
SHB			MAX
SHCBP1			MBL2
SHPK			MBTD1
SHROOM2			MC2R
SHROOM3			MCART6
SHROOM4			MCAT
SIDT1			MCHR1
SIDT2			MCHR2
SIGLEC1			MCL1
SIRT3			MCOLN3
SLAIN2			MDFIC
SLAMF7			MDGA2
SLAMF8			ME1
SLC10A1			MEA1
SLC10A7			MECOM
SLC11A2			MECP2
SLC13A1			MECR
SLC14A2			MED1
SLC16A2			MED12L
SLC16A3			MED14
SLC16A6			MED20
SLC17A7			MED28
SLC1A2			MED31
SLC1A3			MED7
SLC1A4			MED8
SLC22A15			MEFV
SLC22A9			MEGF11
SLC23A2			MEIS1
SLC24A1			MEIS2
SLC24A3			MEOX2
SLC24A4			MERTK
SLC25A1			MEST
SLC25A17			MET
SLC25A22			METT10D
SLC25A23			METTL10
SLC25A25			METTL2A
SLC25A32			METTL4
SLC25A36			METTL7A
SLC25A43			METTL9
SLC26A11			MEX3A
SLC26A7			MEX3C
SLC29A3			MFAP3L
SLC2A12			MFGE8
SLC2A13			MFSD9
SLC30A7			MGAT4A
SLC30A9			MICB
SLC31A1			MID1
SLC34A2			MIER1
SLC35B3			MIER3
SLC35B4			MINK1
SLC35E1			MIPOL1
SLC35F1			MITF
SLC35F2			MKI67
SLC36A2			MKL1
SLC37A1			MKL2
SLC37A3			MKLN1
SLC38A2			MKRN1
SLC38A7			MKRN3
SLC39A10			MKS1
SLC39A9			MKX
SLC41A1			MLH3
SLC44A1			MLL3
SLC44A2			MLL5
SLC46A1			MLLT3
SLC46A3			MLXIP
SLC4A1			MMAB
SLC4A8			MMD
SLC5A12			MMD2
SLC5A3			MMP14
SLC6A1			MMP15
SLC6A13			MMP24
SLC6A15			MMP25
SLC6A2			MMP8
SLC6A20			MMP9
SLC6A6			MMRN1
SLC6A7			MN1
SLC6A9			MNT
SLC7A11			MOBKL1A
SLC7A2			MOBKL2A
SLC7A6			MOBKL2B
SLC7A8			MOBKL2C
SLC8A1			MOBP
SLC8A2			MOG
SLC9A3R1			MON2
SLC9A5			MORN4
SLC9A8			MOSPD2
SLC9A9			MOV10
SLCO1B1			MOXD1
SLITRK1			MPEG1
SMAD2			MPL
SMAD3			MPP5
SMAD4			MPP7
SMAP1			MPZ
SMARCA4			MPZL1
SMARCAD1			MPZL3
SMARCB1			MRAS
SMARCC1			MRC2
SMARCE1			MRFAP1
SMC4			MRFAP1L1
SMCR7L			MRO
SMEK2			MRPL19
SMG1			MRPL30
[truncated: 1,717 more rows]
