# Supplementary material for: microRNA-1/133a and microRNA-206/133b clusters: Dysregulation and functional roles in human cancers
Source: Oncotarget. 2012 Feb 4;3(1):9–21. doi: 10.18632/oncotarget.424 (PMC3292888; doi:10.18632/oncotarget.424)
Supplement: Supplementary file 2 [file oncotarget-03-009-s002.xls]

## Sheet: all
Number of Genes	NGR	NG	Hyp	Hyp*	Annotations		Abbreviations
95	325	95	9.65332e-17	2.1913e-14	(KEGG) 05200 :Pathways in cancer		NGR: Number of annotated genes in the reference list
61	200	61	3.87106e-12	4.39365e-10	(KEGG) 04144 :Endocytosis		NG: Number of annotated genes in the input list
58	265	58	5.27708e-06	4.99124e-05	(KEGG) 04010 :MAPK signaling pathway		Hyp: Hypergeometric pValue
57	211	57	3.25737e-09	1.47885e-07	(KEGG) 04810 :Regulation of actin cytoskeleton		Hyp*: Corrected hypergeometric pValue
56	199	56	8.6811e-10	4.92653e-08	(KEGG) 04510 :Focal adhesion
51	263	51	0.000461262	0.00158646	(KEGG) 04060 :Cytokine-cytokine receptor interaction
48	269	48	0.00392319	0.0102364	(KEGG) 04080 :Neuroactive ligand-receptor interaction
41	187	41	0.00011304	0.000523674	(KEGG) 04062 :Chemokine signaling pathway
40	150	40	9.69811e-07	1.37592e-05	(KEGG) 04310 :Wnt signaling pathway
39	131	39	5.69794e-08	1.43715e-06	(KEGG) 04530 :Tight junction
38	128	38	9.09401e-08	2.06434e-06	(KEGG) 04360 :Axon guidance
36	124	36	3.60439e-07	6.29381e-06	(KEGG) 04724 :Glutamatergic synapse
36	134	36	2.73893e-06	2.82607e-05	(KEGG) 04514 :Cell adhesion molecules (CAMs)
36	175	36	0.000998456	0.00302199	(KEGG) 04020 :Calcium signaling pathway
35	155	35	0.000189501	0.000796605	(KEGG) 04630 :Jak-STAT signaling pathway
34	115	34	4.70791e-07	7.12463e-06	(KEGG) 04670 :Leukocyte transendothelial migration
34	162	34	0.000943402	0.00289395	(KEGG) 04141 :Protein processing in endoplasmic reticulum
33	124	33	8.69515e-06	7.89519e-05	(KEGG) 04722 :Neurotrophin signaling pathway
33	134	33	4.84972e-05	0.000314539	(KEGG) 05160 :Hepatitis C
33	135	33	5.67985e-05	0.000330596	(KEGG) 04910 :Insulin signaling pathway
33	135	33	5.67985e-05	0.000330596	(KEGG) 04120 :Ubiquitin mediated proteolysis
33	178	33	0.00846757	0.0198159	(KEGG) 05152 :Tuberculosis
32	72	32	8.63563e-12	6.53429e-10	(KEGG) 04520 :Adherens junction
32	133	32	0.000100811	0.000486898	(KEGG) 05162 :Measles
31	92	31	5.66497e-08	1.60744e-06	(KEGG) 04666 :Fc gamma R-mediated phagocytosis
30	108	30	8.74829e-06	7.63793e-05	(KEGG) 04660 :T cell receptor signaling pathway
30	130	30	0.000354718	0.00129873	(KEGG) 04650 :Natural killer cell mediated cytotoxicity
29	88	29	2.58034e-07	5.32488e-06	(KEGG) 05215 :Prostate cancer
29	127	29	0.000529992	0.00176924	(KEGG) 04380 :Osteoclast differentiation
29	131	29	0.000900103	0.00279895	(KEGG) 05145 :Toxoplasmosis
29	149	29	0.00663533	0.0160236	(KEGG) 04145 :Phagosome
29	162	29	0.0203152	0.0439195	(KEGG) 00230 :Purine metabolism
28	98	28	9.62812e-06	8.09476e-05	(KEGG) 04912 :GnRH signaling pathway
28	110	28	9.48007e-05	0.000467821	(KEGG) 04114 :Oocyte meiosis
28	120	28	0.000453488	0.00158372	(KEGG) 04142 :Lysosome
27	70	27	1.54766e-08	5.85531e-07	(KEGG) 05212 :Pancreatic cancer
27	73	27	4.39035e-08	1.42373e-06	(KEGG) 05220 :Chronic myeloid leukemia
27	104	27	8.73374e-05	0.00046106	(KEGG) 05146 :Amoebiasis
26	76	26	4.64369e-07	7.5294e-06	(KEGG) 04070 :Phosphatidylinositol signaling system
26	85	26	5.07642e-06	5.01021e-05	(KEGG) 05222 :Small cell lung cancer
26	89	26	1.27869e-05	9.67545e-05	(KEGG) 04540 :Gap junction
26	98	26	7.92306e-05	0.000428223	(KEGG) 04916 :Melanogenesis
25	70	25	3.00801e-07	5.69015e-06	(KEGG) 05100 :Bacterial invasion of epithelial cells
25	83	25	1.03533e-05	8.3936e-05	(KEGG) 04350 :TGF-beta signaling pathway
25	103	25	0.000478827	0.00162229	(KEGG) 05142 :Chagas disease (American trypanosomiasis)
25	113	25	0.00197725	0.00554117	(KEGG) 04270 :Vascular smooth muscle contraction
24	70	24	1.21271e-06	1.61932e-05	(KEGG) 05218 :Melanoma
24	81	24	2.09498e-05	0.000153406	(KEGG) 03015 :mRNA surveillance pathway
24	86	24	6.15378e-05	0.000349227	(KEGG) 04914 :Progesterone-mediated oocyte maturation
24	87	24	7.52985e-05	0.000416897	(KEGG) 04210 :Apoptosis
23	90	23	0.000361152	0.00130129	(KEGG) 05414 :Dilated cardiomyopathy
22	61	22	1.25838e-06	1.58695e-05	(KEGG) 05131 :Shigellosis
22	63	22	2.35175e-06	2.54213e-05	(KEGG) 05214 :Glioma
22	69	22	1.26993e-05	9.94046e-05	(KEGG) 04730 :Long-term depression
22	75	22	5.39695e-05	0.000340308	(KEGG) 04370 :VEGF signaling pathway
22	85	22	0.000396671	0.00140694	(KEGG) 04512 :ECM-receptor interaction
22	87	22	0.000561226	0.00184635	(KEGG) 04012 :ErbB signaling pathway
21	57	21	1.46077e-06	1.74524e-05	(KEGG) 05221 :Acute myeloid leukemia
21	68	21	3.40578e-05	0.000241598	(KEGG) 04720 :Long-term potentiation
21	70	21	5.49699e-05	0.000337248	(KEGG) 05211 :Renal cell carcinoma
21	78	21	0.000298321	0.00112865	(KEGG) 04664 :Fc epsilon RI signaling pathway
20	54	20	2.34939e-06	2.66656e-05	(KEGG) 05223 :Non-small cell lung cancer
20	67	20	8.86067e-05	0.00045713	(KEGG) 05120 :Epithelial cell signaling in Helicobacter pylori infection
20	72	20	0.000262	0.00108135	(KEGG) 04971 :Gastric acid secretion
20	73	20	0.000320174	0.00119147	(KEGG) 05412 :Arrhythmogenic right ventricular cardiomyopathy (ARVC)
19	62	19	8.91347e-05	0.000449635	(KEGG) 05210 :Colorectal cancer
19	83	19	0.00437587	0.0112878	(KEGG) 05410 :Hypertrophic cardiomyopathy (HCM)
19	85	19	0.00575153	0.0140387	(KEGG) 04970 :Salivary secretion
17	50	17	4.80163e-05	0.000320579	(KEGG) 05144 :Malaria
17	53	17	0.0001102	0.000521154	(KEGG) 05110 :Vibrio cholerae infection
17	55	17	0.000183505	0.000785954	(KEGG) 05130 :Pathogenic Escherichia coli infection
17	79	17	0.0127189	0.0283058	(KEGG) 04974 :Protein digestion and absorption
16	49	16	0.00013747	0.000611876	(KEGG) 00310 :Lysine degradation
16	52	16	0.000298254	0.00114752	(KEGG) 04150 :mTOR signaling pathway
16	52	16	0.000298254	0.00114752	(KEGG) 05213 :Endometrial cancer
16	71	16	0.00990205	0.0227047	(KEGG) 04976 :Bile secretion
16	75	16	0.0166165	0.0362687	(KEGG) 04662 :B cell receptor signaling pathway
15	51	15	0.000776381	0.00244776	(KEGG) 04978 :Mineral absorption
15	54	15	0.00148186	0.0043686	(KEGG) 00330 :Arginine and proline metabolism
15	59	15	0.00380717	0.0100492	(KEGG) 04621 :NOD-like receptor signaling pathway
14	42	14	0.00027853	0.00110923	(KEGG) 04960 :Aldosterone-regulated sodium reabsorption
14	42	14	0.00027853	0.00110923	(KEGG) 05219 :Bladder cancer
14	49	14	0.00156803	0.0045056	(KEGG) 00561 :Glycerolipid metabolism
14	57	14	0.00705326	0.016678	(KEGG) 00562 :Inositol phosphate metabolism
13	35	13	0.000132495	0.000601526	(KEGG) 04130 :SNARE interactions in vesicular transport
13	42	13	0.00101151	0.00302123	(KEGG) 00380 :Tryptophan metabolism
13	44	13	0.00163106	0.00462814	(KEGG) 04962 :Vasopressin-regulated water reabsorption
13	49	13	0.00462468	0.0116645	(KEGG) 04961 :Endocrine and other factor-regulated calcium reabsorption
13	49	13	0.00462468	0.0116645	(KEGG) 00510 :N-Glycan biosynthesis
12	44	12	0.00502827	0.0124067	(KEGG) 02010 :ABC transporters
12	44	12	0.00502827	0.0124067	(KEGG) 00280 :Valine, leucine and isoleucine degradation
11	24	11	4.51184e-05	0.00031036	(KEGG) 04320 :Dorso-ventral axis formation
11	40	11	0.00663877	0.0158632	(KEGG) 00600 :Sphingolipid metabolism
10	23	10	0.000173389	0.000756911	(KEGG) 00910 :Nitrogen metabolism
10	26	10	0.000570806	0.00185104	(KEGG) 00601 :Glycosphingolipid biosynthesis - lacto and neolacto series
10	29	10	0.00152842	0.00444809	(KEGG) 05216 :Thyroid cancer
10	30	10	0.00204605	0.00566405	(KEGG) 00650 :Butanoate metabolism
9	22	9	0.000633913	0.00202674	(KEGG) 04710 :Circadian rhythm - mammal
9	26	9	0.00253474	0.00684983	(KEGG) 00534 :Glycosaminoglycan biosynthesis - heparan sulfate
8	27	8	0.0122949	0.0279094	(KEGG) 00030 :Pentose phosphate pathway
7	21	7	0.0095247	0.0220623	(KEGG) 01040 :Biosynthesis of unsaturated fatty acids
7	22	7	0.0125332	0.0281686	(KEGG) 00532 :Glycosaminoglycan biosynthesis - chondroitin sulfate
6	19	6	0.0212032	0.0454068	(KEGG) 00100 :Steroid biosynthesis
5	9	5	0.00216156	0.00591173	(KEGG) 00072 :Synthesis and degradation of ketone bodies
5	13	5	0.0145435	0.0320522	(KEGG) 00450 :Selenocompound metabolism
4	6	4	0.0026461	0.00706664	(KEGG) 00750 :Vitamin B6 metabolism
